# Supplementary material for: Daxx mediated histone H3.3 deposition on HSV-1 DNA restricts genome decompaction and the progression of immediate-early transcription
Source: PLoS Pathog. 2025 Aug 20;21(8):e1012501. doi: 10.1371/journal.ppat.1012501 (PMC12393724; doi:10.1371/journal.ppat.1012501)
Supplement: S1 Data — (XLSX) [file ppat.1012501.s014.xlsx]

## Sheet: Figure 1
Fig 1A	ChIP (% input bound)							Fig 1B	weighted colocalization coefficient (@ PML)								Fig 1C	Genome foci per cell		Fig 1D/E	weighted colocalization coefficient													Fig 1F	weighted colocalization coefficient (@ vDNA)
	US3			UL36					Daxx	HIRA	H2A	H2B	H2A/B (dimer)	H3	H4			1			HIRA/Daxx @ vDNA		H2A/PML @ vDNA		H2B/PML @ vDNA		H2A-H2B (dimer)/PML @ vDNA		H3/PML @ vDNA		H4/PML @ vDNA				PML	Daxx	HIRA	H2A	H2B	H2A/H2B (dimer)	H3	H4
	IgG	H2B	H3	IgG	H2B	H3			0.4	0.142	0.057	0.228	0.014	0.806	0.066			1			HIRA	Daxx	H2A	PML	H2B	PML	H2A/H2B (dimer)	PML	H3	PML	H4	PML			0.93	0.398	0.01	0.02	0.01	0.01	0.844	0.06
	0.00314487	0.467138	0.051695	0.00396115	0.397337	0.043725			0.658	0.161	0.091	0.052	0.023	0.552	0.026			2			0.01	0.398	0.02	0.93	0.01	0.01	0.01	0.736	0.844	0.89	0.06	0.93			0.97	0.711	0.01	0.13	0.265	0.01	0.86	0.48
	0.0732612	1.30291	0.795379	0.0541781	0.903682	0.506483			0.582	0.136	0.092	0.085	0.002	0.489	0.01			1			0.01	0.711	0.13	0.97	0.265	0.97	0.01	0.905	0.86	0.8	0.48	0.88			0.89	0.582	0.082	0.01	0.01	0.01	0.92	0.45
	0.00371866	0.614518	0.985905	0.00400666	0.551535	0.783357			0.529	0.152	0.083	0.153	0.005	0.788	0.018			1			0.082	0.582	0.01	0.89	0.01	0.21	0.01	0.949	0.92	0.83	0.45	0.01			0.9	0.01	0.01	0.01	0.1	0.01	0.97	0.2
									0.652	0.294	0.199	0.036	0.013	0.816	0.398			2			0.01	0.01	0.01	0.9	0.1	0.79	0.01	1	0.97	0.96	0.2	0.9			0.88	0.734	0.018	0.1	0.01	0.01	0.81	0.07
									0.302	0.206	0.115	0.037	0.006	0.514	0.3			1			0.018	0.734	0.1	0.88	0.01	0.75	0.01	0.879	0.81	0.3	0.07	0.97			0.89	0.6	0.095	0.01	0.01	0.01	0.856	0.01
									0.633	0.142	0.047	0.099	0.003	0.699	0.01			2			0.095	0.6	0.01	0.89	0.01	0.89	0.01	0.844	0.856	0.751	0.01	0.65			0.9	0.19	0.071	0.4	0.09	0.01	0.884	0.16
									0.493	0.12	0.068	0.057	0.001	0.865	0.26			1			0.071	0.19	0.4	0.9	0.09	0.01	0.01	0.842	0.884	0.96	0.16	0.85			0.97	0.624	0.096	0.01	0.01	0.01	0.67	0.63
									0.377	0.145	0.061	0.12	0.013	0.732	0.01			3			0.096	0.624	0.01	0.97	0.01	0.635	0.01	1	0.67	0.99	0.63	0.97			0.45	0.897	0.01	0.01	0.03	0.01	0.66	0.26
									0.322	0.376	0.165	0.021	0.009	0.649	0.204			1			0.01	0.897	0.01	0.45	0.03	0.99	0.01	0.892	0.66	0.68	0.26	0.01			0.98	0.216	0.051	0.02	0.01	0.01	0.67	0.58
									0.626	0.126	0.053	0.041	0.007	0.766	0.049			2			0.051	0.216	0.02	0.98	0.01	0.93	0.01	0.932	0.67	0.78	0.58	0.01			0.97	0.106	0.052	0.01	0.01	0.01	0.84	0.33
									0.551	0.585	0.112	0.161	0.017	0.631	0.031			1			0.052	0.106	0.01	0.97	0.01	0.65	0.01	0.86	0.84	0.82	0.33	0.8			0.94	0.096	0.01	0.01	0.01	0.01	0.15	0.9
									0.784	0.64	0.098	0.03	0.005	0.824	0.014			6			0.01	0.096	0.01	0.94	0.01	0.91	0.01	0.959	0.15	0.17	0.9	0.17			0.92	0.548	0.048	0.01	0.01	0.01	0.17	0.04
									0.662	0.141	0.128	0.039	0.021	0.674	0.01			1			0.048	0.548	0.01	0.92	0.01	0.87	0.01	0.818	0.17	0.13	0.04	0.94			0.01	0.725	0.051	0.16	0.01	0.01	0.7	0.13
									0.69	0.25	0.068	0.039	0.002	0.592	0.01			1			0.051	0.725	0.16	0.01	0.01	0.01	0.01	0.95	0.7	0.83	0.13	0.85			0.73	0.246	0.065	0.18	0.01	0.01	0.57	0.13
									0.82	0.167	0.12	0.023	0.003	0.781	0.01			2			0.065	0.246	0.18	0.73	0.01	0.95	0.01	0.963	0.57	0.95	0.13	0.97			0.94	0.817	0.196	0.01	0.01	0.01	0.31	0.7
									0.548	0.218	0.152	0.078	0.001	0.649	0.036			1			0.196	0.817	0.01	0.94	0.01	0.98	0.01	0.805	0.31	0.58	0.7	0.48			0.88	0.292	0.014	0.01	0.01	0.01	0.16	0.59
									0.556	0.136	0.064	0.024	0.004	0.736	0.181			3			0.014	0.292	0.01	0.88	0.01	0.94	0.01	0.955	0.16	0.632	0.59	0.93			0.8	0.848	0.094	0.04	0.26	0.01	0.57	0.63
									0.752	0.404	0.07	0.012	0.008	0.653	0.216			4			0.094	0.848	0.04	0.8	0.26	0.13	0.01	0.898	0.57	0.88	0.63	0.99			0.9	0.507	0.012	0.01	0.01	0.01	0.78	0.51
									0.732	0.077	0.077	0.043	0.005	0.904	0.033			2			0.012	0.507	0.01	0.9	0.01	0.89	0.01	0.901	0.78	0.84	0.51	0.08			0.38	0.712	0.01	0.01	0.01	0.01	0.88	0.55
									0.379	0.399	0.066	0.025	0.006	0.769	0.486			1			0.01	0.712	0.01	0.38	0.01	0.99	0.01	0.929	0.88	0.87	0.55	0.89			0.82	0.27	0.01	0.06	0.01	0.01	0.6	0.62
									0.584	0.137	0.042	0.073	0.002	0.53	0.128			1			0.01	0.27	0.06	0.82	0.01	0.87	0.01	0.99	0.6	0.6	0.62	0.01			0.89	0.952	0.01	0.19	0.01	0.01	0.76	0.2
									0.462	0.117	0.077	0.01	0.013	0.754	0.01			5			0.01	0.952	0.19	0.89	0.01	0.98	0.01	0.863	0.76	0.88	0.2	0.7			0.96	0.798	0.064	0.01	0.03	0.01	0.57	0.44
									0.76	0.524	0.03	0.044	0.01	0.641	0.01			1			0.064	0.798	0.01	0.96	0.03	0.94	0.01	0.968	0.57	0.72	0.44	0.77			0.96	0.014	0.01	0.06	0.01	0.01	0.73	0.01
									0.917	0.402	0.038	0.099	0.008	0.235	0.225			1			0.01	0.014	0.06	0.96	0.01	0.9	0.01	0.822	0.73	0.88	0.01	0.23			0.96	0.401	0.01	0.01	0.03	0.01	0.83	0.48
									0.51	0.22	0.031	0.025	0.001	0.259	0.408			1			0.01	0.401	0.01	0.96	0.03	0.89	0.01	0.755	0.83	0.84	0.48	0.91			0.98	0.439	0.01	0.01	0.01	0.01	0.89	0.72
									0.694	0.092	0.069	0.098	0.01	0.429	0.033			3			0.01	0.439	0.01	0.98	0.01	0.01	0.01	0.872	0.89	0.89	0.72	0.01			0.94	0.532	0.01	0.07	0.01	0.01	0.68	0.09
									0.683	0.8	0.07	0.172	0.005	0.819	0.01			3			0.01	0.532	0.07	0.94	0.01	0.85	0.01	0.953	0.68	0.84	0.09	0.95			0.95	0.894	0.01	0.01	0.01	0.01	0.89	0.04
									0.865	0.273	0.074	0.131	0.004	0.602	0.115			1			0.01	0.894	0.01	0.95	0.01	0.99	0.01	0.723	0.89	0.9	0.04	0.94			0.84	0.664	0.287	0.01	0.01	0.01	0.82	0.08
									0.723	0.824	0.127	0.01	0.002	0.827	0.01			1			0.287	0.664	0.01	0.84	0.01	0.94	0.01	0.623	0.82	0.9	0.08	0.67			0.02	0.765	0.01	0.07	0.01	0.01	0.84	0.48
									0.366	0.794	0.168	0.01	0.004	0.779	0.084			1			0.01	0.765	0.07	0.02	0.01	0.67	0.01	0.893	0.84	0.83	0.48	0.01			0.58	0.511	0.01	0.01	0.01	0.041	0.95	0.11
									0.587	0.191	0.11	0.026	0.01	0.23	0.408			3			0.01	0.511	0.01	0.58	0.01	0.01	0.041	0.347	0.95	0.98	0.11	0.99			0.98	0.787	0.01	0.01	0.01	0.01	0.96	0.65
									0.766	0.389	0.061	0.023	0.002	0.387	0.587			1			0.01	0.787	0.01	0.98	0.01	0.55	0.01	0.777	0.96	0.96	0.65	0.01			0.88			0.01	0.1	0.01	0.98	0.35
									0.829	0.039	0.121	0.063	0.004	0.465	0.01			2			0.01	0.866	0.01	0.88	0.1	0.97	0.01	0.759	0.98	0.97	0.35	0.38			0.98	0.866	0.01	0.01	0.04	0.01	0.77	0.03
									0.694	0.11	0.117	0.051	0.01	0.781	0.116			1			0.01	0.629	0.01	0.98	0.04	0.97	0.01	0.632	0.77	0.87	0.03	0.67			0.73	0.629	0.01	0.05	0.01	0.01	0.97	0.07
									0.428	0.529	0.044	0.268	0.01	0.447	0.01			2			0.01	0.925	0.05	0.73	0.01	0.91	0.01	0.646	0.97	0.98	0.07	0.82			0.94	0.925	0.01	0.1	0.01	0.01	0.13	0.13
									0.587	0.887	0.093	0.01	0.002	0.504	0.15			1			0.081	0.809	0.1	0.94	0.01	0.01	0.01	0.735	0.13	0.08	0.13	0.97			0.98	0.809	0.081	0.01	0.08	0.01	0.89	0.31
									0.616	0.01	0.191	0.076	0.002	0.483	0.447			1			0.146	1	0.01	0.98	0.08	0.97	0.01	0.833	0.89	0.95	0.31	0.96			0.98	1	0.146	0.01	0.01	0.01	0.95	0.69
									0.739	0.734	0.103	0.03	0.001	0.877	0.01			2			0.044	0.796	0.01	0.98	0.01	0.99	0.01	0.442	0.95	0.48	0.69	0.97			0.86	0.796	0.044	0.01	0.02	0.01	0.74	0.01
									0.493	0.493	0.132	0.048	0.01	0.145	0.01			1			0.033	0.933	0.01	0.86	0.02	0.98	0.01	0.906	0.74	0.25	0.01	0.98			0.99	0.933	0.033	0.04	0.01	0.01	0.62	0.44
									0.807	0.01	0.143	0.124	0.015	0.31	0.01			2			0.01	0.748	0.04	0.99	0.01	0.96	0.01	0.882	0.62	0.78	0.44	0.03			0.94	0.748	0.01	0.1	0.01	0.02	0.93	0.18
									0.384	0.056	0.056	0.097	0.01	0.812	0.01			2			0.035	0.201	0.1	0.94	0.01	0.96	0.02	0.734	0.93	0.88	0.18	0.95			0.01	0.201	0.035	0.61	0.01	0.01	0.77	0.19
									0.478	0.296	0.213	0.106	0.01	0.818	0.2			2			0.01	0.568	0.61	0.01	0.01	0.93	0.01	0.545	0.77	0.06	0.19	0.97			0.87	0.568	0.01	0.04	0.01	0.01	0.92	0.45
									0.593	0.731	0.224	0.018	0.003	0.903	0.055			2			0.028	0.8	0.04	0.87	0.01	0.95	0.01	0.708	0.92	0.65	0.45	0.81			0.97	0.8	0.028	0.7	0.01	0.01	0.75	0.03
									0.627	0.234	0.148	0.01	0.004	0.799	0.34			1			0.01	0.814	0.7	0.97	0.01	0.85	0.01	0.732	0.75	0.83	0.03	0.8			0.82	0.814	0.01	0.01	0.02	0.01	0.88	0.6
									0.538	0.123	0.148	0.096	0.002	0.621	0.147			1			0.01	0.619	0.01	0.82	0.02	0.99	0.01	0.879	0.88	0.93	0.6	0.01			0.93	0.619	0.01	0.01	0.04	0.01	0.85	0.34
									0.459	0.255	0.045	0.09	0.015	0.692	0.01			1			0.01	0.898	0.01	0.93	0.04	0.96	0.01	1	0.85	0.88	0.34	0.89			0.4	0.898	0.01	0.02	0.01	0.01	0.7	0.04
									0.653	0.156	0.03	0.058	0.01	0.876	0.214			1			0.01	0.725	0.02	0.4	0.01	0.7	0.01	0.713	0.7	0.79	0.04	0.87			0.95	0.725	0.01	0.01	0.02	0.01	0.46	0.47
									0.625	0.052	0.095	0.01	0.004	0.631	0.01			1			0.01	0.608	0.01	0.95	0.02	0.97	0.01	0.927	0.46	0.41	0.47	0.01			0.75	0.608	0.01	0.4	0.02	0.01	0.89	0.54
									0.422	0.402	0.082	0.037	0.011	0.499	0.141			1			0.099	0.636	0.4	0.75	0.02	0.65	0.01	0.685	0.89	0.97	0.54	0.9			0.76	0.636	0.099	0.03	0.04	0.01	0.87	0.79
									0.654	0.362	0.072	0.077	0.003	0.833	0.296			1			0.038	0.774	0.03	0.76	0.04	0.96	0.01	0.936	0.87	0.89	0.79	0.01			0.97	0.774	0.038	0.01	0.01	0.01	0.92	0.74
									0.36	0.511	0.09	0.099	0.009	0.506	0.093			1			0.01	0.912	0.01	0.97	0.01	0.98	0.01	0.448	0.92	0.63	0.74	0.01			0.01	0.912	0.01	0.2	0.01	0.01	0.9	0.59
									0.188	0.041	0.135	0.064	0.003	0.762	0.01			2			0.019	0.875	0.2	0.01	0.01	0.96	0.01	0.539	0.9	0.94	0.59	0.94			0.97	0.875	0.019	0.01	0.01	0.01	0.9	0.25
									0.787	0.211	0.075	0.038	0.007	0.592	0.057			1			0.074	0.613	0.01	0.97	0.01	0.9	0.01	0.828	0.9	0.95	0.25	0.95			0.73	0.613	0.074	0.01	0.01	0.01	0.23	0.9
									0.66	0.331	0.037	0.122	0.01	0.27	0.505			1			0.307	0.975	0.01	0.73	0.01	0.97	0.01	0.734	0.23	0.27	0.9	0.01			0.11	0.975	0.307	0.01	0.01	0.01	0.84	0.05
									0.581	0.028	0.207	0.072	0.004	0.731	0.155			3			0.01	0.653	0.01	0.11	0.01	0.95	0.01	0.889	0.84	0.86	0.05	0.87			0.92	0.653	0.01	0.01	0.01	0.01	0.29	0.87
									0.522	0.083	0.108	0.01	0.012	0.747	0.282			1			0.01	0.72	0.01	0.92	0.01	0.89	0.01	0.923	0.29	0.25	0.87	0.4			0.97	0.72	0.01	0.1	0.01	0.01	0.71	0.93
									0.675	0.323	0.162	0.058	0.005	0.558	0.012			3			0.011	0.758	0.1	0.97	0.01	0.78	0.01	0.728	0.71	0.01	0.93	0.01			0.98	0.758	0.011	0.01	0.01	0.01	0.7	0.31
									0.256	0.428	0.087	0.089	0.003	0.736	0.01			2			0.01	0.506	0.01	0.98	0.01	0.97	0.01	0.913	0.7	0.75	0.31	0.54			0.99	0.506	0.01	0.01	0.03	0.01	0.2	0.22
									0.556	0.254	0.084	0.063	0.001	0.786	0.039			3			0.01	0.275	0.01	0.99	0.03	0.9	0.01	0.789	0.2	0.03	0.22	0.25			0.82	0.275	0.01	0.01	0.02	0.01	0.99	0.01
									0.583	0.221	0.069	0.137	0.005	0.791	0.412			2			0.01	0.853	0.01	0.82	0.02	0.86	0.01	0.905	0.99	0.86	0.01	0.01			0.96	0.853	0.01	0.06	0.01	0.01	0.75	0.19
									0.678	0.033	0.054	0.094		0.884	0.121			3			0.01	0.764	0.06	0.96	0.01	0.8	0.01	0.919	0.75	0.71	0.19	0.01			0.97	0.764	0.01	0.01	0.01	0.01	0.77	0.57
									0.335	0.84	0.201	0.075		0.53	0.034			3			0.01	0.57	0.01	0.97	0.01	0.97	0.01	0.845	0.77	0.96	0.57	0.01			0.96	0.57	0.01	0.01	0.01	0.01	0.68	0.01
									0.598	0.118	0.065	0.069		0.228	0.199			1			0.01	0.606	0.01	0.96	0.01	0.92	0.01	0.847	0.68	0.6	0.01	0.3			0.7	0.606	0.01	0.06	0.03	0.01	0.9	0.69
									0.383	0.309	0.096	0.022		0.43	0.302			3			0.01	0.853	0.06	0.7	0.03	0.81	0.01	0.705	0.9	0.91	0.69	0.91			0.95	0.853	0.01	0.02	0.01	0.01	0.44	0.47
									0.395	0.283	0.085	0.042		0.752	0.764			2			0.01	0.749	0.02	0.95	0.01	0.92	0.01	0.921	0.44	0.17	0.47	0.33			0.99	0.749	0.01	0.01	0.01	0.01	0.69	0.57
									0.383	0.051	0.079	0.023		0.533	0.018			1			0.101	0.686	0.01	0.99	0.01	0.95	0.01	0.631	0.69	0.55	0.57	0.98			0.88	0.686	0.101	0.42	0.01	0.01	0.9	0.69
									0.325	0.901	0.071	0.168		0.834	0.195			1			0.035	0.682	0.42	0.88	0.01	0.83	0.01	0.872	0.9	0.96	0.69	0.01			0.17	0.682	0.035	0.04	0.03	0.01	0.25	0.14
									0.287	0.872	0.069	0.037		0.733	0.127			2			0.01	0.61	0.04	0.17	0.03	0.95	0.01	0.25	0.25	0.08	0.14	0.99			0.95	0.61	0.01	0.01	0.01	0.01	0.55	0.01
									0.774	0.01	0.146	0.01		0.767	0.045			1			0.01	0.93	0.01	0.95	0.01	0.98	0.01	0.917	0.55	0.14	0.01	0.01			0.9	0.93	0.01	0.01	0.01	0.01	0.94	0.09
									0.768	0.885	0.036	0.04		0.749	0.278			3			0.033	0.743	0.01	0.9	0.01	0.98	0.01	0.757	0.94	0.94	0.09	0.71			0.92	0.743	0.033	0.01	0.05	0.01	0.94	0.01
									0.493	0.937	0.288	0.08		0.662	0.019			1			0.01	0.578	0.01	0.92	0.05	0.93	0.01	0.865	0.94	0.97	0.01	0.93			0.01	0.578	0.01	0.01	0.01	0.01	0.74	0.05
									0.732	0.949	0.111	0.016		0.676	0.01			1			0.012	0.778	0.01	0.01	0.01	0.99	0.01	0.875	0.74	0.91	0.05	0.01			0.96	0.778	0.012	0.01	0.05	0.01	0.95	0.53
									0.771	0.094	0.067	0.044		0.707	0.038			2			0.019	0.42	0.01	0.96	0.05	0.93	0.01	0.968	0.95	0.95	0.53	0.11			0.93	0.42	0.019	0.19	0.2	0.01	0.03	0.41
									0.419	0.01	0.063	0.043		0.3	0.01			1			0.052	0.196	0.19	0.93	0.2	0.84	0.01	0.927	0.03	0.09	0.41	0.59			0.01	0.196	0.052	0.56	0.13	0.01	0.58	0.13
									0.871	0.229	0.146	0.117		0.785	0.01			1			0.011	0.5	0.56	0.01	0.13	0.54	0.01	0.751	0.58	0.13	0.13	0.54			0.99	0.5	0.011	0.01	0.01	0.01	0.89	0.11
									0.354	0.59	0.102	0.099		0.629	0.01			1			0.118	0.153	0.01	0.99	0.01	0.96	0.01	0.925	0.89	0.84	0.11	0.34			0.8	0.153	0.118	0.01	0.04	0.01	0.62	0.06
									0.47	0.476	0.077	0.053		0.792	0.015			1			0.01	0.508	0.01	0.8	0.04	0.01	0.01	0.946	0.62	0.94	0.06	0.35			0.9	0.508	0.01	0.01	0.01	0.01	0.61	0.05
									0.661	0.883	0.053	0.042		0.351	0.019			1			0.01	0.682	0.01	0.9	0.01	0.45	0.01	0.746	0.61	0.66	0.05	0.99			0.98	0.682	0.01	0.01	0.01	0.01	0.96	0.01
									0.218	0.805	0.058	0.067		0.424	0.01			1			0.054	0.599	0.01	0.98	0.01	0.12	0.01	0.777	0.96	0.85	0.01	0.89			0.84	0.599	0.054	0.04	0.11	0.01	0.86	0.05
									0.546	0.033	0.059	0.069		0.647	0.01			2			0.014	0.158	0.04	0.84	0.11	0.21	0.01	0.68	0.86	0.78	0.05	0.17			0.97	0.158	0.014	0.01	0.01	0.01	0.66	0.02
									0.827	0.096	0.148	0.133		0.63	0.07			1			0.01	0.818	0.01	0.97	0.01	0.02	0.01	0.784	0.66	0.66	0.02	0.09			0.99	0.818	0.01	0.01	0.01	0.01	0.66	0.01
									0.541	0.151	0.181	0.067		0.719	0.038			2			0.195	0.7963	0.01	0.99	0.01	0.01	0.01	0.949	0.66	0.71	0.01	0.99			0.69	0.7963	0.195	0.08	0.01	0.01	0.67	0.5
									0.505	0.01	0.048	0.113		0.363	0.01			2			0.042	0.801	0.08	0.69	0.01	0.98	0.01	0.687	0.67	0.77	0.5	0.75			0.79	0.801	0.042	0.03	0.22	0.01	0.62	0.01
									0.504	0.01	0.09	0.025		0.629	0.179			2			0.01	0.317	0.03	0.79	0.22	0.15	0.01	0.765	0.62	0.67	0.01	0.89			0.95	0.317	0.01	0.01	0.01	0.01	0.83	0.01
									0.614	0.653	0.099	0.073		0.759	0.037			1			0.019	0.174	0.01	0.95	0.01	0.99	0.01	0.827	0.83	0.84	0.01	0.52			0.95	0.174	0.019	0.01	0.2	0.01	0.69	0.93
									0.462	0.33	0.083	0.019		0.828	0.062			1			0.01	0.32	0.01	0.95	0.2	0.96	0.01	0.634	0.69	0.82	0.93	0.01			0.94	0.32	0.01	0.01	0.03	0.01	0.83	0.45
									0.609	0.125	0.146	0.173		0.667	0.01			1			0.186	0.8	0.01	0.94	0.03	0.98	0.01	0.46	0.83	0.91	0.45	0.96			0.96	0.8	0.186	0.01	0.01	0.01	0.73	0.48
									0.536	0.01	0.122	0.085		0.87	0.01			1			0.182	0.785	0.01	0.96	0.01	0.99	0.01	0.742	0.73	0.75	0.48	0.88			0.98	0.785	0.182	0.01	0.17	0.019	0.64	0.31
									0.827	0.232		0.05		0.628	0.01			1			0.01	0.591	0.01	0.98	0.17	0.95	0.019	0.605	0.64	0.66	0.31	0.01			0.99	0.591	0.01	0.01	0.01	0.01	0.54	0.06
									0.924	0.411		0.075		0.399	0.065			2			0.019	0.707	0.01	0.99	0.01	0.96	0.01	0.782	0.54	0.55	0.06	0.99			0.95	0.707	0.019	0.01	0.01	0.01	0.94	0.18
									0.734	0.048		0.12		0.89	0.01			2			0.027	0.452	0.01	0.95	0.01	0.96	0.01	0.76	0.94	0.94	0.18	0.27			0.92	0.452	0.027	0.1	0.01	0.01	0.85	0.01
									0.597	0.267		0.074		0.548	0.01			3			0.01	0.636	0.1	0.92	0.01	0.98	0.01	0.805	0.85	0.95	0.01	0.82			0.84	0.636	0.01	0.13	0.02	0.01	0.74	0.71
									0.76	0.117		0.081		0.521	0.246			1			0.034	0.836	0.13	0.84	0.02	0.99	0.01	0.791	0.74	0.01	0.71	0.01			0.96	0.836	0.034	0.39	0.02	0.01	0.93	0.28
									0.718	0.01		0.116		0.786	0.01			1			0.01	0.724	0.39	0.96	0.02	0.01	0.01	0.604	0.93	0.93	0.28	0.03			0.94	0.724	0.01	0.03	0.01	0.01	0.8	0.49
									0.565	0.303		0.032		0.567	0.01			1			0.012	0.725	0.03	0.94	0.01	0.01	0.01	0.277	0.8	0.85	0.49	0.4			0.98	0.725	0.012	0.01	0.01	0.01	0.76	0.52
									0.36	0.431		0.055		0.459	0.084			1			0.01	0.601	0.01	0.98	0.01	0.9	0.01	0.471	0.76	0.85	0.52	0.95			0.94	0.601	0.01	0.34	0.01	0.01	0.62	0.28
									0.311	0.231		0.068		0.313	0.036			1			0.01	0.675	0.34	0.94	0.01	0.98	0.01	0.016	0.62	0.62	0.28	0.96			0.94	0.675	0.01	0.06	0.02	0.01	0.98	0.32
									0.705	0.129		0.044		0.695	0.01			1			0.03	0.182	0.06	0.94	0.02	0.58	0.01	0.753	0.98	0.94	0.32	0.82			0.99	0.182	0.03	0.01	0.59	0.01	0.45	0.34
									0.623	0.144		0.015		0.547	0.01			2			0.01	0.73	0.01	0.99	0.59	0.2	0.01	0.789	0.45	0.41	0.34	0.66			0.01	0.73	0.01	0.02	0.12	0.01	0.7	0.04
									0.511	0.118		0.112		0.784	0.127			1			0.021	0.696	0.02	0.01	0.12	0.85	0.01	0.719	0.7	0.045	0.04	0.47			0.01	0.696	0.021	0.08	0.06	0.01		0.39
									0.826	0.071		0.085		0.729	0.155			2			0.158	0.217	0.08	0.01	0.06	0.27	0.01	0.868			0.39	0.98			0.01	0.217	0.158		0.15	0.01		0.19
									0.742	0.043		0.097		0.727	0.202			1			0.01	0.092			0.15	0.99	0.01	0.823			0.19	0.99			0.97	0.092	0.01		0.01	0.01		0.8
									0.712	0.326		0.017		0.831	0.01			1			0.01	0.927			0.01	0.8	0.01	0.906			0.8	0.99			0.21	0.927	0.01		0.01	0.01		0.34
									0.794	0.215		0.077		0.838	0.01			1			0.202	0.428			0.01	0.99	0.01	0.881			0.34	0.97			0.79	0.428	0.202		0.25	0.01		0.33
									0.786	0.203		0.047		0.647	0.01			3			0.01	0.874			0.25	0.01	0.01	0.715			0.33	0.92			0.75	0.874	0.01		0.1	0.01		0.14
									0.674	0.293		0.056		0.441	0.01			1			0.01	0.807			0.1	0.86	0.01	0.925			0.14	0.46			0.89	0.807	0.01		0.05	0.01		0.88
									0.766	0.038		0.03		0.405	0.01			1			0.022	0.574			0.05	0.6	0.01	0.351			0.88	0.01			0.01	0.574	0.022		0.13	0.01		0.07
									0.52	0.175		0.104		0.753	0.241			1			0.01	0.97			0.13	0.01	0.01	0.765			0.07	0.99			0.635	0.97	0.01		0.01	0.01		0.36
									0.646	0.889		0.139		0.815	0.31			1			0.01	0.892			0.01	0.9	0.01	0.167			0.36	0.85			0.99	0.892	0.01		0.19	0.01		0.92
									0.655	0.256		0.078		0.488	0.01			3			0.01	0.799			0.19	0.03	0.01	0.864			0.92	0.01			0.93	0.799	0.01		0.01	0.01		0.07
									0.678	0.593		0.115		0.651	0.118			2			0.091	0.518			0.01	0.76	0.01	0.8			0.07	0.03			0.65	0.518	0.091		0.01	0.01		0.01
									0.653	0.024		0.07		0.748	0.01			1			0.01	0.58			0.01	0.4	0.01	0.096			0.01	0.09			0.91	0.58	0.01		0.01	0.01		0.55
									0.856	0.081		0.036		0.466	0.01			1			0.041	0.4646			0.01	0.92	0.01	0.979			0.55	0.01			0.87	0.4646	0.041		0.01	0.01		0.22
									0.833	0.02		0.112		0.704	0.01			1			0.082	0.537			0.01	0.01	0.01	0.884			0.22	0.63			0.01	0.537	0.082		0.01	0.01		0.79
									0.816	0.081		0.013		0.659	0.254			1			0.01	0.824			0.01	0.96	0.01	0.501			0.79	0.01			0.95	0.824	0.01		0.01	0.01		0.34
									0.49	0.042		0.021		0.581	0.064			2			0.01	0.89			0.01	0.01	0.01	0.793			0.34	0.01			0.98	0.89	0.01		0.03	0.01		0.01
									0.744	0.076		0.055		0.591	0.042			1			0.01	0.957			0.03	0.99	0.01	0.911			0.01	0.83			0.94	0.957	0.01		0.28	0.011		0.49
									0.62	0.426		0.045		0.61	0.01			1			0.01	0.153			0.28	0.01	0.011	0.857			0.49	0.04			0.13	0.153	0.01		0.16	0.01		0.13
									0.68	0.025		0.09		0.76	0.041			3			0.041	0.594			0.16	0.86	0.01	0.492			0.13	0.01			0.89	0.594	0.041		0.01	0.01		0.01
									0.777	0.196		0.053		0.551	0.045			1			0.01	0.485			0.01	0.95	0.01	0.536			0.01	0.09			0.99	0.485	0.01		0.01	0.01		0.6
									0.814	0.01		0.044		0.838	0.029			1			0.01	0.76			0.01	0.99	0.01	0.322			0.6	0.22			0.87	0.76	0.01		0.02	0.01		0.03
									0.719	0.196		0.135		0.638	0.01			1			0.01	0.804			0.02	0.83	0.01	0.678			0.03	0.34			0.98	0.804	0.01		0.01	0.01		0.32
									0.554	0.269		0.056		0.362	0.4			2			0.02	0.747			0.01	0.97	0.01	0.318			0.32	0.01			0.94	0.747	0.02		0.01	0.014		0.19
									0.769	0.338		0.019		0.53	0.01			1			0.016	0.417			0.01	0.94	0.014	0.745			0.19	0.09			0.9	0.417	0.016		0.47	0.01		0.01
									0.859	0.082		0.01		0.298	0.01			1			0.051	0.506			0.47	0.01	0.01	0.851			0.01	0.529			0.89	0.506	0.051		0.01	0.01		0.01
									0.754	0.317		0.03		0.817	0.01			1			0.01	0.587			0.01	0.47	0.01	0.797			0.01	0.33			0.01	0.587	0.01		0.05	0.02		0.05
									0.869	0.253		0.07		0.406	0.01			1			0.129	0.729			0.05	0.11	0.02	0.848			0.05	0.47			0.85	0.729	0.129		0.02	0.01		0.84
									0.899	0.076		0.014		0.311	0.149			1			0.031	0.946			0.02	0.29	0.01	0.491			0.84	0.01			0.99	0.946	0.031		0.01	0.01		0.22
									0.899	0.753		0.142		0.737	0.223			1			0.073	0.899			0.01	0.97	0.01	0.602			0.22	0.01			0.94	0.899	0.073			0.01		0.04
									0.928	0.066		0.069		0.446	0.136			1			0.01	0.86					0.01	0.761			0.04	0.8			0.67	0.86	0.01			0.01		0.31
									0.952	0.042		0.094		0.486	0.071			1			0.054	0.345					0.01	0.596			0.31	0.5			0.01	0.345	0.054			0.013		0.17
									0.731	0.037		0.122		0.538	0.013			1			0.053	0.492					0.013	0.786			0.17	0.02			0.55	0.492	0.053			0.01		0.01
									0.917	0.219		0.041		0.727	0.01			1			0.01	0.757					0.01	0.705			0.01	0.97			0.97	0.757	0.01			0.01		0.54
									0.941	0.079		0.114		0.449	0.01			1			0.01	0.911					0.01	0.641			0.54	0.8			0.97	0.911	0.01			0.01		0.2
									0.928	0.834		0.088		0.767	0.01			1			0.01	0.898					0.01	0.575			0.2	0.01			0.91	0.898	0.01			0.01		0.2
									0.911	0.136		0.058		0.537	0.01			1			0.01	0.754					0.01	0.824			0.2	0.98			0.01	0.754	0.01			0.01		0.07
									0.906	0.283		0.103		0.57	0.42			1			0.01	0.719					0.01	0.954			0.07	0.52			0.97	0.719	0.01			0.01		0.5
									0.91	0.61		0.05		0.217	0.01			1			0.01	0.537					0.01	0.717			0.5	0.99			0.99	0.537	0.01			0.01		0.29
									0.92	0.133		0.078		0.374	0.01			3			0.01	0.927					0.01	0.646			0.29	0.02			0.98	0.927	0.01			0.01		0.19
									0.902	0.153		0.1		0.515	0.01			2			0.01	0.851					0.01	0.777			0.19	0.29			0.96	0.851	0.01			0.01		0.8
									0.784	0.01		0.077		0.492	0.01			1			0.023	0.763					0.01	0.243			0.8	0.04			0.96	0.763	0.023			0.01		0.02
									0.801	0.01		0.076		0.376	0.019			1			0.01	0.074					0.01	0.57			0.02	0.87			0.93	0.074	0.01			0.01		0.39
									0.822	0.078		0.089		0.667	0.01			3			0.01	0.525					0.01	0.476			0.39	0.92			0.95	0.525	0.01			0.022		0.63
									0.801	0.071		0.053		0.579	0.01			2			0.01	0.75					0.022	0.868			0.63	0.98			0.85	0.75	0.01			0.01		0.18
									0.783	0.271		0.045		0.724	0.01			1			0.01	0.888					0.01	0.556			0.18	0.44			0.99	0.888	0.01			0.012		0.4
									0.841	0.291		0.028		0.55	0.088			2			0.01	0.749					0.012	0.497			0.4	0.79			0.96	0.749	0.01			0.01		0.47
									0.884	0.279		0.12		0.476	0.01			2			0.012	0.783					0.01	0.738			0.47	0.07			0.7	0.783	0.012			0.01		0.4
									0.916	0.422		0.088		0.431	0.01			1			0.01	0.856					0.01	0.842			0.4	0.87			0.97	0.856	0.01			0.01		0.24
									0.926	0.193		0.234		0.653	0.01			1			0.01	0.813					0.01	0.661			0.24	0.13			0.65	0.813	0.01			0.01		0.17
									0.935	0.231		0.084		0.471	0.039			2			0.01	0.699					0.01	0.836			0.17	0.99			0.96	0.699	0.01			0.01		0.9
									0.924	0.403		0.079		0.482	0.01			1			0.01	0.845					0.01	0.78			0.9	0.03			0.98	0.845	0.01			0.01		0.34
									0.895	0.173		0.067		0.586	0.017			1			0.01	0.615					0.01	0.964			0.34	0.92			0.96	0.615	0.01			0.01		0.76
									0.897	0.375		0.113		0.131	0.01			2			0.01	0.549					0.01	0.797			0.76	0.78			0.9	0.549	0.01			0.01		0.62
									0.894	0.023		0.025		0.72	0.01			2			0.01	0.542					0.01	0.753			0.62	0.94			0.97	0.542	0.01			0.01		0.52
									0.927	0.082		0.073		0.346	0.368			1			0.01	0.641					0.01	0.449			0.52	0.87			0.95	0.641	0.01			0.01		0.06
									0.895	0.19		0.019		0.175	0.01			4			0.011	0.576					0.01	0.823			0.06	0.06			0.89	0.576	0.011			0.01		0.07
									0.885	0.066		0.173		0.597	0.01			1									0.01	0.365			0.07	0.98			0.78					0.01		0.16
									0.834	0.043		0.085		0.693				1									0.01	0.883			0.16	0.01			0.97					0.028		0.5
									0.847	0.571		0.05		0.182				1									0.028	0.612			0.5	0.92			0.9					0.01		0.75
									0.791	0.041		0.075		0.525				1									0.01	0.905			0.75	0.01			0.86					0.01		0.17
									0.938	0.445		0.12		0.845				4									0.01	0.849			0.17	0.99			0.8					0.01		0.49
									0.811	0.269		0.074		0.781				1									0.01	0.749			0.49	0.98			0.97					0.01		0.01
									0.835	0.779		0.081		0.879				2									0.01	0.82			0.01	0.94			0.92					0.01		0.16
									0.602	0.029		0.116		0.572				1									0.01	0.301			0.16	0.96			0.81					0.01		0.52
									0.925	0.947		0.032		0.647				2									0.01	0.7			0.52	0.52			0.92					0.01		0.32
									0.877	0.924		0.055		0.561				4									0.01	0.01			0.32	0.01			0.95					0.01		0.2
									0.962	0.527		0.068		0.756				1									0.01	0.813			0.2	0.79			0.83					0.011		0.05
									0.845	0.151		0.044		0.853				4									0.011	0.877			0.05	0.29			0.95					0.01		0.06
									0.934	0.227		0.015		0.452				1									0.01	0.883			0.06	0.9			0.98					0.01		0.1
									0.849	0.768		0.112		0.711				1									0.01	0.807			0.1	0.93			0.98					0.01		0.29
									0.885	0.113		0.085		0.618				6									0.01	0.277			0.29	0.1			0.93					0.01		0.19
									0.851	0.031		0.097		0.856				3									0.01	0.807			0.19	0.91			0.99					0.01		0.25
									0.73	0.292		0.017		0.513				1									0.01	0.423			0.25	0.92			0.93					0.01		0.01
									0.832	0.17		0.077		0.347				1									0.01	0.806			0.01	0.75			0.84					0.01		0.6
									0.899	0.08		0.047		0.423				1									0.01	0.564			0.6	0.65			0.54					0.01
									0.94	0.246		0.056		0.487				1									0.01	0.434							0.96					0.053
									0.933	0.133		0.03		0.424				2									0.053	0.235							0.01					0.01
									0.913	0.469		0.104		0.757				2									0.01	0.729							0.45					0.01
									0.891	0.107		0.139		0.282				1									0.01	0.68							0.12					0.01
									0.825	0.584		0.078		0.671				2									0.01	0.669							0.21					0.01
									0.852	0.021		0.115		0.773				3									0.01	0.425							0.02					0.01
									0.783	0.598		0.07		0.555				3									0.01	0.411							0.01					0.028
									0.762	0.118		0.036		0.455				2									0.028	0.757							0.98					0.01
										0.085		0.112		0.799				1									0.01	0.918							0.15					0.041
										0.43		0.013		0.512				1									0.041	0.899							0.99					0.01
										0.318		0.021		0.493				6									0.01	0.667							0.96					0.01
										0.245		0.055		0.423				4									0.01	0.829							0.98					0.01
										0.137		0.045		0.53				2									0.01	0.209							0.99					0.01
										0.052		0.09		0.518				2									0.01	0.665							0.95					0.01
										0.103		0.053		0.36				2									0.01	0.912							0.96					0.01
										0.597		0.044		0.855				3									0.01	0.731							0.96					0.01
										0.119		0.135		0.404				3									0.01	0.914							0.98					0.01
										0.041		0.056		0.319				2									0.01	0.884							0.99					0.01
										0.034		0.019		0.404				1									0.01	0.915							0.01					0.01
										0.209		0.01		0.506				2									0.01	1							0.01					0.01
										0.09		0.03		0.269				2									0.01	0.94							0.9					0.01
										0.047		0.07		0.185				1									0.01	0.671							0.98					0.01
										0.012		0.014		0.782				6									0.01	0.548							0.58					0.01
										0.039		0.142		0.292				1									0.01	0.76							0.2					0.01
										0.198		0.069						2									0.01	0.789							0.85					0.029
										0.077		0.094						2									0.029	0.541							0.27					0.01
										0.198		0.122						1									0.01	0.807							0.99					0.01
										0.709		0.041						2									0.01	0.818							0.8					0.01
										0.154		0.114						1									0.01	0.51							0.99					0.024
										0.593		0.088						5									0.024	0.813							0.01					0.01
										0.127		0.058						4									0.01	0.709							0.86					0.01
										0.01		0.103						3									0.01	0.814							0.6					0.01
										0.138		0.05						1									0.01	0.817							0.01					0.01
										0.173		0.078						2									0.01	0.726							0.9					0.01
										0.265		0.1						1									0.01	0.543							0.03					0.01
										0.02		0.077						1									0.01	0.529							0.76					0.01
										0.57		0.076						1									0.01	0.746							0.4					0.01
										0.071		0.089						1									0.01	0.814							0.92					0.021
										0.161		0.053						2									0.021	0.87							0.01					0.01
										0.372		0.045						2									0.01	0.787							0.96					0.01
										0.057		0.028						1									0.01	0.843							0.01					0.01
										0.291		0.12						1									0.01	0.555							0.99					0.01
										0.214		0.088						4									0.01	0.8							0.01					0.01
										0.612		0.234						1									0.01	0.423							0.86					0.01
										0.114		0.084						2									0.01	0.539							0.95					0.01
										0.047		0.079						3									0.01	0.907							0.99					0.01
										0.178								1									0.01	0.893							0.83					0.01
										0.167								1									0.01	0.872							0.97
										0.066								1																	0.94
										0.084								2																	0.01
										0.779								2																	0.47
										0.086								1																	0.11
										0.07								1																	0.29
										0.219								4																	0.97
										0.631								2																	0.89
										0.081								1																	0.8
										0.01								2																	0.83
										0.05								2																	0.96
										0.113								1																	0.3
										0.012								1																	0.751
										0.352								1																	0.96
										0.209								2																	0.99
										0.382								1																	0.68
										0.141								1																	0.78
										0.643								2																	0.82
										0.036								2																	0.17
										0.212								3																	0.13
										0.069								1																	0.83
										0.061								1																	0.95
										0.16								1																	0.58
										0.01								3																	0.632
										0.084								3																	0.88
										0.011								1																	0.84
										0.133								2																	0.87
										0.469								2																	0.6
										0.107								1																	0.88
										0.584								1																	0.72
										0.021								1																	0.88
										0.598								1																	0.84
										0.118								3																	0.89
										0.085								2																	0.84
										0.43								1																	0.9
										0.318								2																	0.9
										0.245								1																	0.83
										0.137								1																	0.98
										0.052								3																	0.96
										0.103								3																	0.97
										0.597								1																	0.87
										0.119								1																	0.98
										0.041								2																	0.08
										0.034								2																	0.95
										0.209								2																	0.48
										0.09								1																	0.25
										0.047								1																	0.78
										0.012								3																	0.88
										0.039								2																	0.06
										0.198								3																	0.65
										0.077								1																	0.83
										0.198								1																	0.93
										0.709								1																	0.88
										0.154								1																	0.79
										0.593								2																	0.41
										0.127								1																	0.97
										0.01								1																	0.89
										0.138								2																	0.63
										0.173								2																	0.94
										0.265								1																	0.95
										0.02								3																	0.27
										0.57								2																	0.86
										0.071								2																	0.25
										0.161								2																	0.01
										0.372								1																	0.75
										0.057								1																	0.03
										0.291								2																	0.86
										0.214								1																	0.71
										0.612								2																	0.96
										0.114								1																	0.6
										0.047								1																	0.91
										0.178								1																	0.17
										0.167								2																	0.55
										0.066								1																	0.96
										0.084								2																	0.08
										0.779								1																	0.14
										0.086								1																	0.94
										0.07								1																	0.97
										0.219								1																	0.91
										0.631								6																	0.95
										0.081								2																	0.09
										0.01								1																	0.13
										0.05								1																	0.84
										0.113								3																	0.94
										0.012								1																	0.66
										0.352								1																	0.85
										0.209								2																	0.78
										0.382								2																	0.66
										0.141								3																	0.71
										0.643								1																	0.77
										0.036								1																	0.67
										0.212								2																	0.84
										0.069								1																	0.82
										0.061								3																	0.91
										0.16								2																	0.75
										0.01								1																	0.66
										0.084								1																	0.55
										0.011								3																	0.94
																		4																	0.95
																		1																	0.01
																		1																	0.93
																		1																	0.85
																		2																	0.85
																		6																	0.62
																		3																	0.94
																		3																	0.41
																		1																	0.045
																		2																	0.93
																		1																	0.88
																		3																	0.01
																		2																	0.9
																		2																	0.97
																		3																	0.65
																		1																	0.85
																		1																	0.97
																		3																	0.01
																		3																	0.01
																		2																	0.8
																		6																	0.17
																		4																	0.94
																		3																	0.85
																		2																	0.97
																		3																	0.48
																		1																	0.93
																		7																	0.99
																		1																	0.08
																		2																	0.89
																		2																	0.01
																		1																	0.7
																		2																	0.77
																		1																	0.23
																		3																	0.91
																		1																	0.01
																		1																	0.95
																		1																	0.94
																		1																	0.67
																		1																	0.01
																		1																	0.99
																		1																	0.01
																		1																	0.38
																		1																	0.67
																		1																	0.82
																		4																	0.97
																		4																	0.96
																		1																	0.97
																		3																	0.98
																		1																	0.03
																		3																	0.95
																		3																	0.97
																		1																	0.81
																		2																	0.8
																		3																	0.01
																		2																	0.89
																		2																	0.87
																		1																	0.01
																		1																	0.9
																		4																	0.01
																		3																	0.01
																		3																	0.94
																		1																	0.95
																		5																	0.01
																		4																	0.87
																		2																	0.4
																		1																	0.01
																		3																	0.54
																		2																	0.25
																		2																	0.01
																		2																	0.01
																		1																	0.01
																		3																	0.3
																		1																	0.91
																		6																	0.33
																		3																	0.98
																		4																	0.01
																		1																	0.99
																		2																	0.01
																		2																	0.71
																		1																	0.93
																		2																	0.01
																		1																	0.11
																		1																	0.59
																		2																	0.54
																		1																	0.34
																		1																	0.35
																		3																	0.99
																		2																	0.89
																		1																	0.17
																		1																	0.09
																		3																	0.99
																		2																	0.75
																		1																	0.89
																		2																	0.52
																		2																	0.01
																		2																	0.96
																		1																	0.88
																		4																	0.01
																		2																	0.99
																		1																	0.27
																		1																	0.82
																		4																	0.01
																		1																	0.03
																		2																	0.4
																		1																	0.95
																		1																	0.96
																		1																	0.82
																		4																	0.66
																		3																	0.47
																		1																	0.98
																		1																	0.99
																		2																	0.99
																		2																	0.97
																		1																	0.92
																		2																	0.46
																		1																	0.01
																		2																	0.99
																		1																	0.85
																		1																	0.01
																		2																	0.03
																		2																	0.09
																		2																	0.01
																		3																	0.63
																		2																	0.01
																		3																	0.01
																		3																	0.83
																		1																	0.04
																		1																	0.01
																		1																	0.09
																		1																	0.22
																		4																	0.34
																		3																	0.01
																		4																	0.09
																		1																	0.529
																		2																	0.33
																		1																	0.47
																		1																	0.01
																		1																	0.01
																		1																	0.8
																		1																	0.5
																		1																	0.02
																		2																	0.97
																		1																	0.8
																		1																	0.01
																		2																	0.98
																		2																	0.52
																		2																	0.99
																		2																	0.02
																		1																	0.29
																		3																	0.04
																		1																	0.87
																		1																	0.92
																		2																	0.98
																		1																	0.44
																		8																	0.79
																		1																	0.07
																		1																	0.87
																		1																	0.13
																		1																	0.99
																		1																	0.03
																		2																	0.92
																		1																	0.78
																		2																	0.94
																		1																	0.87
																		2																	0.06
																		1																	0.98
																		1																	0.01
																		2																	0.92
																		1																	0.01
																		1																	0.99
																		1																	0.98
																		2																	0.94
																		1																	0.96
																		3																	0.52
																		2																	0.01
																		1																	0.79
																		1																	0.29
																		2																	0.9
																		1																	0.93
																		1																	0.1
																		1																	0.91
																		3																	0.92
																		2																	0.75
																		1																	0.65
																		2																	0.736
																		1																	0.905
																		1																	0.949
																		2																	1
																		1																	0.879
																		2																	0.844
																		1																	0.842
																		1																	1
																		1																	0.892
																		1																	0.932
																		1																	0.86
																		2																	0.959
																		1																	0.818
																		1																	0.95
																		1																	0.963
																		2																	0.805
																		1																	0.955
																		1																	0.898
																		2																	0.901
																		1																	0.929
																		1																	0.99
																		1																	0.863
																		1																	0.968
																		2																	0.822
																		1																	0.755
																		1																	0.872
																		3																	0.953
																		2																	0.723
																		1																	0.623
																		1																	0.893
																		1																	0.347
																		1																	0.777
																		1																	0.759
																		1																	0.632
																		4																	0.646
																		3																	0.735
																		1																	0.833
																		1																	0.442
																		1																	0.906
																		2																	0.882
																		1																	0.734
																		1																	0.545
																		1																	0.708
																		1																	0.732
																		1																	0.879
																		1																	1
																		1																	0.713
																		1																	0.927
																		1																	0.685
																		1																	0.936
																		2																	0.448
																		1																	0.539
																		1																	0.828
																		1																	0.734
																		3																	0.889
																		2																	0.923
																		2																	0.728
																		2																	0.913
																		1																	0.789
																		1																	0.905
																		1																	0.919
																		1																	0.845
																		8																	0.847
																		2																	0.705
																		2																	0.921
																		1																	0.631
																		1																	0.872
																		1																	0.25
																		1																	0.917
																		2																	0.757
																		1																	0.865
																		2																	0.875
																		1																	0.968
																		1																	0.927
																		1																	0.751
																		1																	0.925
																		2																	0.946
																		5																	0.746
																		1																	0.777
																		2																	0.68
																		3																	0.784
																		1																	0.949
																		1																	0.687
																		1																	0.765
																		2																	0.827
																		1																	0.634
																		1																	0.46
																		3																	0.742
																		2																	0.605
																		2																	0.782
																		1																	0.76
																		1																	0.805
																		1																	0.791
																		3																	0.604
																		3																	0.277
																		1																	0.471
																		2																	0.016
																		2																	0.753
																		1																	0.789
																		2																	0.719
																		1																	0.868
																		1																	0.823
																		5																	0.906
																		4																	0.881
																		2																	0.715
																		1																	0.925
																		3																	0.351
																		1																	0.765
																		1																	0.167
																		1																	0.864
																		2																	0.8
																		1																	0.096
																		1																	0.979
																		2																	0.884
																		2																	0.501
																		2																	0.793
																		3																	0.911
																		2																	0.857
																		1																	0.492
																		1																	0.536
																		2																	0.322
																		1																	0.678
																		1																	0.318
																		1																	0.745
																		1																	0.851
																		2																	0.797
																		2																	0.848
																		2																	0.491
																		1																	0.602
																		1																	0.761
																		2																	0.596
																		1																	0.786
																		2																	0.705
																		1																	0.641
																		2																	0.575
																		1																	0.824
																		1																	0.954
																		3																	0.717
																		1																	0.646
																		1																	0.777
																		2																	0.243
																		1																	0.57
																		3																	0.476
																		1																	0.868
																		1																	0.556
																		2																	0.497
																		2																	0.738
																		2																	0.842
																		1																	0.661
																		2																	0.836
																		3																	0.78
																		1																	0.964
																		1																	0.797
																		2																	0.753
																		1																	0.449
																		1																	0.823
																		2																	0.365
																		2																	0.883
																		2																	0.612
																		1																	0.905
																		1																	0.849
																		3																	0.749
																		1																	0.82
																		2																	0.301
																		1																	0.7
																		1																	0.01
																		2																	0.813
																		2																	0.877
																		2																	0.883
																		3																	0.807
																		4																	0.277
																		3																	0.807
																		1																	0.423
																		1																	0.806
																		1																	0.564
																		1																	0.434
																		2																	0.235
																		1																	0.729
																		1																	0.68
																		1																	0.669
																		2																	0.425
																		1																	0.411
																		2																	0.757
																		3																	0.918
																		1																	0.899
																		1																	0.667
																		1																	0.829
																		2																	0.209
																		2																	0.665
																		1																	0.912
																		1																	0.731
																		1																	0.914
																		1																	0.884
																		2																	0.915
																		1																	1
																		1																	0.94
																		2																	0.671
																		1																	0.548
																		2																	0.76
																		1																	0.789
																		1																	0.541
																		1																	0.807
																		1																	0.818
																		1																	0.51
																		1																	0.813
																		1																	0.709
																		1																	0.814
																		1																	0.817
																		1																	0.726
																		1																	0.543
																		1																	0.529
																		1																	0.746
																		1																	0.814
																		1																	0.87
																		3																	0.787
																		1																	0.843
																		2																	0.555
																		1																	0.8
																		2																	0.423
																		1																	0.539
																		1																	0.907
																		3																	0.893
																		8																	0.872
																		2
																		2
																		2
																		1
																		4
																		4
																		1
																		1
																		1
																		2
																		2
																		2
																		2
																		4
																		1
																		1
																		2
																		1
																		7
																		1
																		1
																		2
																		3
																		2
																		1
																		2
																		1
																		1
																		1
																		1
																		1
																		3
																		1
																		2
																		2
																		3
																		2
																		1
																		1
																		3
																		3
																		1
																		1
																		4
																		2
																		2
																		3
																		2
																		2
																		3
																		1
																		1
																		3
																		1
																		1
																		2
																		1
																		1
																		1
																		1
																		2
																		1
																		2
																		1
																		2
																		1
																		2
																		1
																		1
																		1
																		2
																		3
																		1
																		2
																		2
																		2
																		2
																		3
																		1
																		2
																		1
																		1
																		1
																		1
																		2
																		2
																		1
																		1
																		1
																		2
																		1
																		2
																		1
																		1
																		1
																		2
																		1
																		1
																		1
																		1
																		1
																		2
																		1
																		3
																		1
																		1
																		1
																		2
																		1
																		1
																		1
																		2
																		1
																		1
																		1
																		2
																		1
																		1
																		2
																		1
																		1
																		1
																		1
																		1
																		1
																		1
																		1
																		1
																		1
																		1
																		1
																		1
																		1
																		1
																		1
																		1
																		1
																		1
																		1
																		1
																		2
																		1
																		1
																		2
																		1
																		1
																		1
																		1
																		1
																		1
																		1
																		1
																		1

## Sheet: Figure 2
Fig 2B	weighted colocalization coefficient													Fig 2C	weighted colocalization coefficient (@ vDNA)
	H2A-mEm/PML @ vDNA		H2B-mEm/PML @ vDNA		H3.1-mEm/PML @ vDNA		H3.3-mEm/PML @ vDNA		H4-mEm/PML @ vDNA		eYFPnls/PML @ vDNA				PML	H2A-mEm	H2B-mEm	H3.1-mEm	H3.3-mEm	H4-mEm	eYFPnls
	H2A-mEm	PML	H2B-mEm	PML	H3.1-mEm	PML	H3.3-mEm	PML	H4	PML	eYFPnls	PML			0.704	0.01	0.01	0.01	0.307	0.011	0.073
	0.01	0.704	0.01	0.667	0.01	0.682	0.307	0.354	0.011	0.874	0.073	0.711			0.691	0.01	0.01	0.01	0.368	0.265	0.11
	0.01	0.691	0.01	0.732	0.01	0.863	0.368	0.669	0.265	0.71	0.11	0.918			0.969	0.01	0.01	0.01	0.399	0.441	0.027
	0.01	0.969	0.01	0.761	0.01	0.891	0.399	0.83	0.441	0.764	0.027	0.839			0.968	0.01	0.01	0.01	0.353	0.572	0.102
	0.01	0.968	0.01	0.415	0.01	0.576	0.353	0.879	0.572	0.932	0.102	0.67			0.654	0.01	0.018	0.01	0.098	0.064	0.057
	0.01	0.654	0.018	0.577	0.01	0.428	0.098	0.654	0.064	0.892	0.057	0.658			0.854	0.01	0.01	0.01	0.52	0.53	0.042
	0.01	0.854	0.01	0.962	0.01	0.953	0.52	0.824	0.53	0.888	0.042	0.579			0.878	0.01	0.01	0.107	0.132	0.627	0.02
	0.01	0.878	0.01	0.881	0.107	0.834	0.132	0.693	0.627	0.827	0.02	0.725			0.936	0.01	0.01	0.01	0.353	0.026	0.027
	0.01	0.936	0.01	0.94	0.01	0.74	0.353	0.865	0.026	0.913	0.027	0.755			0.964	0.01	0.01	0.098	0.245	0.469	0.01
	0.01	0.964	0.01	0.787	0.098	0.871	0.245	0.637	0.469	0.494	0.01	0.627			0.819	0.01	0.011	0.163	0.664	0.571	0.061
	0.01	0.819	0.011	0.821	0.163	0.9	0.664	0.873	0.571	0.709	0.061	0.589			0.646	0.01	0.01	0.01	0.66	0.018	0.01
	0.01	0.646	0.01	0.973	0.01	0.909	0.66	0.921	0.018	0.755	0.01	0.783			0.902	0.01	0.015	0.164	0.464	0.029	0.017
	0.01	0.902	0.015	0.915	0.164	0.864	0.464	0.907	0.029	0.903	0.017	0.071			0.961	0.01	0.015	0.191	0.242	0.626	0.01
	0.01	0.961	0.015	0.895	0.191	0.84	0.242	0.645	0.626	0.903	0.01	0.231			0.862	0.01	0.014	0.01	0.011	0.595	0.021
	0.01	0.862	0.014	0.864	0.01	0.604	0.011	0.521	0.595	0.73	0.021	0.578			0.949	0.01	0.01	0.01	0.258	0.01	0.01
	0.01	0.949	0.01	0.919	0.01	0.896	0.258	0.869	0.01	0.25	0.01	0.96			0.823	0.01	0.01	0.01	0.311	0.096	0.045
	0.01	0.823	0.01	0.876	0.01	0.238	0.311	0.737	0.096	0.119	0.045	0.769			1	0.01	0.019	0.156	0.01	0.808	0.041
	0.01	1	0.019	0.751	0.156	0.958	0.01	0.782	0.808	0.85	0.041	0.314			0.859	0.01	0.01	0.01	0.46	0.634	0.054
	0.01	0.859	0.01	0.739	0.01	0.829	0.46	0.868	0.634	0.727	0.054	0.677			0.98	0.01	0.01	0.01	0.262	0.249	0.098
	0.01	0.98	0.01	0.53	0.01	0.494	0.262	0.817	0.249	0.213	0.098	0.829			0.415	0.01	0.01	0.01	0.365	0.723	0.05
	0.01	0.415	0.01	0.8	0.01	0.897	0.365	0.608	0.723	0.669	0.05	0.579			0.838	0.01	0.01	0.16	0.5	0.607	0.013
	0.01	0.838	0.01	0.567	0.16	0.895	0.5	0.848	0.607	0.927	0.013	0.621			0.882	0.01	0.01	0.037	0.44	0.647	0.021
	0.01	0.882	0.01	0.903	0.037	0.978	0.44	0.453	0.647	0.758	0.021	0.62			0.805	0.01	0.01	0.01	0.43	0.296	0.059
	0.01	0.805	0.01	0.921	0.01	0.843	0.43	0.843	0.296	0.798	0.059	0.743			0.883	0.01	0.01	0.01	0.424	0.463	0.084
	0.01	0.883	0.01	0.891	0.01	0.467	0.424	0.949	0.463	0.748	0.084	0.38			0.514	0.01	0.01	0.014	0.375	0.375	0.102
	0.01	0.514	0.01	0.874	0.014	0.819	0.375	0.883	0.375	0.822	0.102	0.667			0.802	0.01	0.027	0.011	0.01	0.063	0.1
	0.01	0.802	0.027	0.815	0.011	0.853	0.01	0.756	0.063	0.564	0.1	0.675			0.749	0.01	0.01	0.01	0.391	0.123	0.049
	0.01	0.749	0.01	0.904	0.01	0.894	0.391	0.686	0.123	0.353	0.049	0.678			0.486	0.011	0.01	0.01	0.259	0.599	0.023
	0.011	0.486	0.01	0.965	0.01	0.873	0.259	0.86	0.599	0.758	0.023	0.668			0.923	0.01	0.032	0.035	0.631	0.109	0.015
	0.01	0.923	0.032	0.674	0.035	0.513	0.631	0.864	0.109	0.821	0.015	0.826			0.825	0.01	0.01	0.01	0.342	0.031	0.031
	0.01	0.825	0.01	0.429	0.01	0.264	0.342	0.821	0.031	0.788	0.031	0.658			0.836	0.01	0.01	0.224	0.108	0.728	0.075
	0.01	0.836	0.01	0.921	0.224	0.814	0.108	0.714	0.728	0.862	0.075	0.773			0.797	0.01	0.012	0.028	0.304	0.351	0.093
	0.01	0.797	0.012	0.604	0.028	0.902	0.304	0.82	0.351	0.694	0.093	0.86			0.728	0.01	0.01	0.058	0.208	0.463	0.02
	0.01	0.728	0.01	0.587	0.058	0.927	0.208	0.712	0.463	0.737	0.02	0.666			0.866	0.01	0.01	0.01	0.512	0.01	0.01
	0.01	0.866	0.01	0.898	0.01	0.781	0.512	0.916	0.01	0.759	0.01	0.814			0.806	0.01	0.01	0.01	0.046	0.165	0.01
	0.01	0.806	0.01	0.842	0.01	0.252	0.046	0.374	0.165	0.909	0.01	0.878			0.847	0.01	0.01	0.01	0.367	0.557	0.027
	0.01	0.847	0.01	0.814	0.01	0.761	0.367	0.468	0.557	0.613	0.027	0.76			0.873	0.01	0.01	0.087	0.121	0.516	0.068
	0.01	0.873	0.01	0.892	0.087	0.803	0.121	0.556	0.516	0.717	0.068	0.879			0.827	0.01	0.01	0.049	0.27	0.154	0.057
	0.01	0.827	0.01	0.958	0.049	0.58	0.27	0.629	0.154	0.763	0.057	0.915			0.876	0.01	0.01	0.01	0.01	0.207	0.081
	0.01	0.876	0.01	0.538	0.01	0.234	0.01	0.751	0.207	0.406	0.081	0.804			0.662	0.01	0.052	0.012	0.534	0.116	0.05
	0.01	0.662	0.052	0.845	0.012	0.914	0.534	0.909	0.116	0.603	0.05	0.486			0.979	0.01	0.01	0.042	0.079	0.083	0.029
	0.01	0.979	0.01	0.937	0.042	0.982	0.079	0.055	0.083	0.434	0.029	0.636			0.784	0.01	0.01	0.044	0.461	0.385	0.035
	0.01	0.784	0.01	0.713	0.044	0.803	0.461	0.867	0.385	0.871	0.035	0.967			0.429	0.01	0.01	0.01	0.363	0.542	0.025
	0.01	0.429	0.01	0.854	0.01	0.831	0.363	0.929	0.542	0.949	0.025	0.667			0.833	0.01	0.018	0.01	0.629	0.653	0.029
	0.01	0.833	0.018	0.763	0.01	0.902	0.629	0.906	0.653	0.683	0.029	0.781			0.725	0.01	0.01	0.229	0.215	0.36	0.018
	0.01	0.725	0.01	0.955	0.229	0.903	0.215	0.927	0.36	0.825	0.018	0.647			0.304	0.01	0.01	0.01	0.52	0.316	0.023
	0.01	0.304	0.01	0.949	0.01	0.776	0.52	0.934	0.316	0.462	0.023	0.732			0.79	0.01	0.017	0.01	0.5	0.112	0.05
	0.01	0.79	0.017	0.261	0.01	0.904	0.5	0.897	0.112	0.131	0.05	0.637			0.85	0.01	0.011	0.01	0.552	0.332	0.083
	0.01	0.85	0.011	0.757	0.01	0.663	0.552	0.714	0.332	0.618	0.083	0.816			0.602	0.01	0.01	0.01	0.446	0.233	0.088
	0.01	0.602	0.01	0.632	0.01	0.874	0.446	0.819	0.233	0.492	0.088	0.568			0.883	0.01	0.01	0.01	1	0.576	0.071
	0.01	0.883	0.01	0.653	0.01	0.869	1	1	0.576	0.755	0.071	0.862			0.907	0.01	0.02	0.01	0.753	0.055	0.036
	0.01	0.907	0.02	0.487	0.01	0.364	0.753	0.892	0.055	0.755	0.036	0.099			0.954	0.01	0.018	0.01	0.621	0.391	0.033
	0.01	0.954	0.018	0.933	0.01	0.802	0.621	0.909	0.391	0.539	0.033	0.646			0.942	0.01	0.01	0.01	0.746	0.415	0.015
	0.01	0.942	0.01	0.852	0.01	0.905	0.746	0.982	0.415	0.708	0.015	0.659			0.698	0.01	0.01	0.01	0.386	0.061	0.061
	0.01	0.698	0.01	0.893	0.01	0.769	0.386	0.817	0.061	0.303	0.061	0.161			0.698	0.01	0.01	0.031	0.576	0.505	0.122
	0.01	0.698	0.01	0.941	0.031	0.827	0.576	0.912	0.505	0.861	0.122	0.818			0.888	0.01	0.01	0.015	0.492	0.348	0.081
	0.01	0.888	0.01	0.676	0.015	0.755	0.492	0.942	0.348	0.786	0.081	0.797			0.618	0.01	0.023	0.01	0.59	0.728	0.054
	0.01	0.618	0.023	0.71	0.01	0.63	0.59	0.955	0.728	0.854	0.054	0.901			0.826	0.01	0.01	0.064	0.442	0.765	0.105
	0.01	0.826	0.01	0.878	0.064	0.705	0.442	0.904	0.765	0.905	0.105	0.63			0.699	0.01	0.01	0.01	0.569	0.791	0.01
	0.01	0.699	0.01	0.931	0.01	0.696	0.569	0.955	0.791	1	0.01	0.613			0.929	0.01	0.01	0.01	0.661	0.311	0.01
	0.01	0.929	0.01	0.915	0.01	0.362	0.661	0.926	0.311	0.92	0.01	0.713			0.873	0.037	0.01	0.01	0.418	0.029	0.01
	0.037	0.873	0.01	0.831	0.01	0.837	0.418	0.826	0.029	0.947	0.01	0.789			0.697	0.01	0.01	0.02	0.177	0.75	0.125
	0.01	0.697	0.01	0.911	0.02	0.045	0.177	0.661	0.75	0.887	0.125	0.449			0.755	0.01	0.01	0.01	0.376	0.046	0.15
	0.01	0.755	0.01	0.809	0.01	0.746	0.376	0.623	0.046	0.088	0.15	0.19			0.8	0.01	0.01	0.01	0.315	0.733	0.03
	0.01	0.8	0.01	0.827	0.01	0.875	0.315	0.787	0.733	0.879	0.03	0.905			0.887	0.01	0.01	0.01	0.01	0.599	0.01
	0.01	0.887	0.01	0.587	0.01	0.966	0.01	0.786	0.599	0.825	0.01	0.865			0.821	0.01	0.01	0.01	0.465	0.782	0.132
	0.01	0.821	0.01	0.797	0.01	0.858	0.465	0.957	0.782	0.782	0.132	0.404			0.593	0.01	0.01	0.01	0.257	0.01	0.128
	0.01	0.593	0.01	0.891	0.01	0.84	0.257	0.585	0.01	0.853	0.128	0.8			0.931	0.01	0.01	0.01	0.017	0.591	0.065
	0.01	0.931	0.01	0.919	0.01	0.677	0.017	0.262	0.591	0.888	0.065	0.673			0.959	0.01	0.01	0.01	0.191	0.613	0.01
	0.01	0.959	0.01	0.934	0.01	0.93	0.191	0.791	0.613	0.778	0.01	0.784			0.833	0.01	0.012	0.01	0.264	0.64	0.123
	0.01	0.833	0.012	0.775	0.01	0.829	0.264	0.838	0.64	0.786	0.123	0.89			0.92	0.01	0.01	0.626	0.525	0.54	0.01
	0.01	0.92	0.01	0.362	0.626	0.925	0.525	0.77	0.54	0.83	0.01	0.863			0.825	0.01	0.01	0.01	0.299	0.01	0.034
	0.01	0.825	0.01	0.963	0.01	0.908	0.299	0.739	0.01	0.914	0.034	0.536			0.254	0.01	0.01	0.01	0.747	0.468	0.17
	0.01	0.254	0.01	0.974	0.01	0.943	0.747	0.83	0.468	0.903	0.17	0.847			0.836	0.016	0.01	0.01	0.676	0.655	0.151
	0.016	0.836	0.01	0.894	0.01	0.742	0.676	0.857	0.655	0.889	0.151	0.894			0.952	0.01	0.01	0.01	0.163	0.413	0.034
	0.01	0.952	0.01	0.722	0.01	0.976	0.163	0.722	0.413	0.832	0.034	0.697			0.702	0.01	0.01	0.05	0.011	0.705	0.048
	0.01	0.702	0.01	0.764	0.05	0.932	0.011	0.041	0.705	0.801	0.048	0.282			0.32	0.01	0.01	0.01	0.409	0.287	0.094
	0.01	0.32	0.01	0.905	0.01	0.822	0.409	0.942	0.287	0.878	0.094	0.273			0.709	0.01	0.01	0.01	0.528	0.557	0.051
	0.01	0.709	0.01	1	0.01	0.968	0.528	0.86	0.557	0.846	0.051	0.732			0.01	0.102	0.01	0.01	0.482	0.665	0.028
	0.102	0.01	0.01	0.713	0.01	0.93	0.482	0.961	0.665	0.896	0.028	0.334			0.977	0.01	0.01	0.01	0.709	0.629	0.101
	0.01	0.977	0.01	0.604	0.01	0.861	0.709	0.811	0.629	0.846	0.101	0.595			0.732	0.01	0.01	0.01	0.01	0.688	0.058
	0.01	0.732	0.01	0.722	0.01	0.601	0.01	0.752	0.688	0.899	0.058	0.779			0.978	0.01	0.01	0.01	0.579	0.089	0.01
	0.01	0.978	0.01	0.4	0.01	0.173	0.579	0.899	0.089	0.344	0.01	0.862			0.962	0.01	0.01	0.01	0.747	0.524	0.105
	0.01	0.962	0.01	0.566	0.01	0.973	0.747	0.94	0.524	0.707	0.105	0.722			0.773	0.01	0.01	0.658	0.145	0.502	0.065
	0.01	0.773	0.01	0.374	0.658	0.943	0.145	0.761	0.502	1	0.065	0.414			0.831	0.01	0.01	0.043	0.623	0.025	0.066
	0.01	0.831	0.01	0.84	0.043	0.924	0.623	0.702	0.025	0.917	0.066	0.884			0.907	0.01	0.025	0.05	0.505	0.378	0.01
	0.01	0.907	0.025	0.667	0.05	0.959	0.505	0.825	0.378	0.832	0.01	0.766			0.87	0.01	0.01	0.01	0.668	0.549	0.024
	0.01	0.87	0.01	0.547	0.01	1	0.668	0.928	0.549	0.899	0.024	0.203			0.923	0.01	0.042	0.01	0.39	0.029	0.039
	0.01	0.923	0.042	0.78	0.01	0.045	0.39	0.93	0.029	0.72	0.039	0.773			0.968	0.01	0.01	0.123	0.365	0.396	0.01
	0.01	0.968	0.01	0.396	0.123	0.641	0.365	0.631	0.396	0.659	0.01	0.923			0.89	0.01	0.01	0.01	0.651	0.346	0.01
	0.01	0.89	0.01	0.667	0.01	0.89	0.651	0.99	0.346	0.703	0.01	0.827			0.809	0.01	0.01	0.01	0.533	0.687	0.01
	0.01	0.809	0.01	0.814	0.01	0.896	0.533	0.914	0.687	0.92	0.01	0.653			0.973	0.01	0.01	0.01	0.605	0.418	0.01
	0.01	0.973	0.01	0.571	0.01	0.819	0.605	0.948	0.418	0.957	0.01	0.604			0.722	0.01	0.01	0.01	0.01	0.61	0.036
	0.01	0.722	0.01	0.88	0.01	0.73	0.01	0.037	0.61	0.905	0.036	0.883			0.93	0.01	0.01	0.138	0.568	0.567	0.1
	0.01	0.93	0.01	0.819	0.138	0.843	0.568	0.883	0.567	0.694	0.1	0.481			0.952	0.012	0.01	0.01	0.01	0.15	0.262
	0.012	0.952	0.01	0.837	0.01	0.724	0.01	0.834	0.15	0.948	0.262	0.802			0.741	0.01	0.01	0.01	0.198	0.257	0.027
	0.01	0.741	0.01	0.818	0.01	0.797	0.198	0.331	0.257	0.873	0.027	0.635			0.626	0.01	0.01	0.608	0.051	0.01	0.122
	0.01	0.626	0.01	0.868	0.608	0.869	0.051	0.076	0.01	0.42	0.122	0.838			0.753	0.013	0.01	0.01	0.145	0.111	0.06
	0.013	0.753	0.01	0.115	0.01	0.641	0.145	0.452	0.111	0.785	0.06	0.674			0.766	0.01	0.01	0.01	0.262	0.736	0.063
	0.01	0.766	0.01	0.324	0.01	0.448	0.262	0.582	0.736	0.942	0.063	0.786			0.667	0.01	0.01	0.01	0.279	0.807	0.034
	0.01	0.667	0.01	0.928	0.01	0.87	0.279	0.543	0.807	0.975	0.034	0.67			0.403	0.01	0.01	0.01	0.202	0.58	0.014
	0.01	0.403	0.01	0.859	0.01	0.403	0.202	0.423	0.58	0.798	0.014	0.943			0.094	0.01	0.01	0.491	0.374	0.668	0.01
	0.01	0.094	0.01	0.716	0.491	0.931	0.374	0.756	0.668	0.979	0.01	0.813			0.547	0.017	0.01	0.01	0.255	0.541	0.01
	0.017	0.547	0.01	0.85	0.01	0.979	0.255	0.951	0.541	0.848	0.01	0.743			0.849	0.01	0.01	0.01	0.01	0.244	0.01
	0.01	0.849	0.01	0.358	0.01	0.887	0.01	0.01	0.244	0.885	0.01	0.933			0.834	0.053	0.01	0.012	0.525	0.428	0.01
	0.053	0.834	0.01	0.316	0.012	0.087	0.525	0.731	0.428	0.831	0.01	0.605			0.604	0.01	0.01	0.01	0.289	0.573	0.053
	0.01	0.604	0.01	0.854	0.01	0.803	0.289	0.699	0.573	0.891	0.053	0.951			0.849	0.014	0.01	0.01	0.244	0.01	0.056
	0.014	0.849	0.01	0.81	0.01	0.01	0.244	0.815	0.01	0.81	0.056	0.201			0.667	0.036	0.01	0.091	0.261	0.819	0.048
	0.036	0.808	0.01	0.58	0.091	0.729	0.261	0.863	0.819	0.848	0.048	0.231			0.732	0.01	0.01	0.072	0.075	0.087	0.044
	0.01	0.895	0.01	0.758	0.072	0.858	0.075	0.735	0.087	0.793	0.044	0.374			0.761	0.01	0.01	0.217	0.124	0.899	0.052
	0.01	0.334	0.01	0.856	0.217	0.503	0.124	0.808	0.899	0.927	0.052	0.43			0.415	0.01	0.01	0.111	0.476	0.185	0.124
	0.01	0.848	0.01	0.597	0.111	0.938	0.476	0.609	0.185	0.79	0.124	0.607			0.577	0.01	0.01	0.435	0.276	0.237	0.033
	0.01	0.699	0.01	0.848	0.435	0.928	0.276	0.702	0.237	0.848	0.033	0.166			0.962	0.01	0.149	0.442	0.342	0.178	0.159
	0.01	0.726	0.149	0.01	0.442	0.885	0.342	0.727	0.178	0.269	0.159	0.586			0.881	0.01	0.014	0.358	0.595	0.106	0.087
	0.01	0.788	0.014	0.581	0.358	0.781	0.595	0.77	0.106	0.607	0.087	0.727			0.94	0.01	0.01	0.01	0.456	0.258	0.049
	0.01	0.948	0.01	0.835	0.01	0.742	0.456	0.893	0.258	0.738	0.049	0.588			0.787	0.01	0.01	0.01	0.549	0.01	0.025
	0.01	0.915	0.01	0.925	0.01	0.706	0.549	0.72	0.01	0.01	0.025	0.589			0.821	0.01	0.01	0.098	0.425	0.684	0.01
	0.01	0.723	0.01	0.901	0.098	0.606	0.425	0.544	0.684	0.761	0.01	0.285			0.973	0.01	0.059	0.054	0.433	0.388	0.063
	0.01	0.836	0.059	0.765	0.054	0.485	0.433	0.887	0.388	0.78	0.063	0.534			0.915	0.01	0.014	0.266	0.084	0.528	0.06
	0.01	0.222	0.014	0.607	0.266	0.773	0.084	0.439	0.528	0.735	0.06	0.205			0.895	0.01	0.01	0.091	0.33	0.736	0.01
	0.01	0.923	0.01	0.695	0.091	0.709	0.33	0.711	0.736	0.916	0.01	0.91			0.864	0.01	0.01	0.084	0.606	0.135	0.034
	0.01	0.833	0.01	0.23	0.084	0.852	0.606	0.784	0.135	0.255	0.034	0.957			0.919	0.01	0.014	0.257	0.604	0.392	0.011
	0.01	0.967	0.014	0.82	0.257	0.578	0.604	0.854	0.392	0.803	0.011	0.487			0.876	0.01	0.033	0.01	0.242	0.046	0.059
	0.01	0.891	0.033	0.656	0.01	0.679	0.242	0.778	0.046	0.442	0.059	0.529			0.751	0.01	0.033	0.04	0.421	0.252	0.106
	0.01	0.928	0.033	0.786	0.04	0.617	0.421	0.66	0.252	0.632	0.106	0.713			0.739	0.01	0.01	0.01	0.334	0.416	0.046
	0.01	0.874	0.01	0.863	0.01	0.793	0.334	0.807	0.416	0.813	0.046	0.925			0.53	0.01	0.01	0.047	0.123	0.197	0.071
	0.01	0.709	0.01	0.831	0.047	0.322	0.123	0.473	0.197	0.784	0.071	0.7			0.8	0.01	0.01	0.045	0.642	0.655	0.09
	0.01	0.847	0.01	0.71	0.045	0.61	0.642	0.866	0.655	0.909	0.09	0.86			0.567	0.01	0.01	0.033	0.136	0.01	0.114
	0.01	0.721	0.01	0.891	0.033	0.109	0.136	0.309	0.01	0.236	0.114	0.033			0.903	0.01	0.01	0.01	0.365	0.01	0.01
	0.01	0.62	0.01	0.676	0.01	0.908	0.365	0.401	0.01	0.273	0.01	0.433			0.921	0.01	0.01	0.087	0.441	0.406	0.032
	0.01	0.759	0.01	0.974	0.087	0.763	0.441	0.905	0.406	0.584	0.032	0.903			0.891	0.01	0.01	0.046	0.349	0.033	0.036
	0.01	0.863	0.01	0.861	0.046	0.902	0.349	0.372	0.033	0.046	0.036	0.808			0.874	0.01	0.01	0.01	0.061	0.585	0.045
	0.01	0.304	0.01	0.831	0.01	0.752	0.061	0.818	0.585	0.705	0.045	0.931			0.815	0.01	0.035	0.01		0.773	0.01
	0.01	0.726	0.035	0.573	0.01	0.451			0.773	0.841	0.01	0.903			0.904	0.01	0.033	0.36		0.645	0.16
	0.01	0.894	0.033	0.194	0.36	0.884			0.645	0.855	0.16	0.754			0.965	0.01	0.01	0.118		0.026	0.044
	0.01	0.612	0.01	0.445	0.118	0.418			0.026	0.01	0.044	0.7			0.674	0.01	0.01	0.01		0.712	0.01
	0.01	0.79	0.01	0.696	0.01	0.402			0.712	1	0.01	0.63			0.429	0.01	0.01	0.01		0.334	0.01
	0.01	0.712	0.01	0.484	0.01	0.788			0.334	0.745	0.01	0.637			0.921	0.01	0.01	0.269		0.196	0.053
	0.01	0.915	0.01	0.83	0.269	0.576			0.196	0.861	0.053	0.666			0.604	0.01	0.01	0.01		0.01	0.019
	0.01	0.842	0.01	0.763	0.01	0.822			0.01	0.702	0.019	0.769			0.587	0.01	0.139	0.204		0.266	0.187
	0.01	0.192	0.139	0.331	0.204	0.41			0.266	0.719	0.187	0.434			0.898	0.01	0.01	0.01		0.084	0.01
	0.01	0.846	0.01	0.931	0.01	0.649			0.084	0.305	0.01	0.147			0.842	0.01	0.01	0.01		0.871	0.01
	0.01	0.837	0.01	0.951	0.01	0.642			0.871	0.956	0.01	0.525			0.814	0.016	0.01	0.268		0.584	0.01
	0.016	0.686	0.01	0.966	0.268	0.583			0.584	0.852	0.01	0.803			0.892	0.01	0.01	0.159		0.632	0.087
	0.01	0.51	0.01	0.922	0.159	0.791			0.632	0.738	0.087	0.444			0.958	0.01		0.032		0.01	0.045
	0.01	0.881			0.032	0.632			0.01	0.705	0.045	0.542			0.538	0.01		0.01		0.743	0.022
	0.01	0.863			0.01	0.803			0.743	0.901	0.022	0.188			0.845	0.01		0.059		0.722	0.01
	0.01	0.864			0.059	0.902			0.722	0.753	0.01	0.661			0.937	0.01		0.104		0.645	0.01
	0.01	0.875			0.104	0.895			0.645	0.772	0.01	0.332			0.713	0.01		0.01		0.358	0.1
	0.01	0.357			0.01	0.039			0.358	0.359	0.1	0.532			0.854	0.018		0.13			0.087
	0.018	0.814			0.13	0.894					0.087	0.576			0.763	0.01		0.197
	0.01	0.79			0.197	0.701									0.955	0.01
	0.01	0.877													0.949	0.01
	0.01	0.01													0.261	0.01
	0.01	0.268													0.757	0.01
	0.01	0.84													0.632	0.01
	0.01	0.653													0.653	0.01
	0.01	0.796													0.487
															0.933
															0.852
															0.893
															0.941
															0.676
															0.71
															0.878
															0.931
															0.915
															0.831
															0.911
															0.809
															0.827
															0.587
															0.797
															0.891
															0.919
															0.934
															0.775
															0.362
															0.963
															0.974
															0.894
															0.722
															0.764
															0.905
															1
															0.713
															0.604
															0.722
															0.4
															0.566
															0.374
															0.84
															0.667
															0.547
															0.78
															0.396
															0.667
															0.814
															0.571
															0.88
															0.819
															0.837
															0.818
															0.868
															0.115
															0.324
															0.928
															0.859
															0.682
															0.863
															0.891
															0.576
															0.428
															0.953
															0.834
															0.74
															0.871
															0.9
															0.909
															0.864
															0.84
															0.604
															0.896
															0.238
															0.958
															0.829
															0.494
															0.897
															0.895
															0.978
															0.843
															0.467
															0.819
															0.853
															0.894
															0.873
															0.513
															0.264
															0.814
															0.902
															0.927
															0.781
															0.252
															0.761
															0.803
															0.58
															0.234
															0.914
															0.982
															0.803
															0.831
															0.902
															0.903
															0.776
															0.904
															0.663
															0.874
															0.869
															0.364
															0.802
															0.905
															0.769
															0.827
															0.755
															0.63
															0.705
															0.696
															0.362
															0.837
															0.045
															0.746
															0.875
															0.966
															0.858
															0.84
															0.677
															0.93
															0.829
															0.925
															0.908
															0.943
															0.742
															0.976
															0.932
															0.822
															0.968
															0.93
															0.861
															0.601
															0.173
															0.973
															0.943
															0.924
															0.959
															1
															0.045
															0.641
															0.89
															0.896
															0.819
															0.73
															0.843
															0.724
															0.797
															0.869
															0.641
															0.448
															0.87
															0.403
															0.931
															0.979
															0.887
															0.087
															0.803
															0.354
															0.669
															0.83
															0.879
															0.654
															0.824
															0.693
															0.865
															0.637
															0.873
															0.921
															0.907
															0.645
															0.521
															0.869
															0.737
															0.782
															0.868
															0.817
															0.608
															0.848
															0.453
															0.843
															0.949
															0.883
															0.756
															0.686
															0.86
															0.864
															0.821
															0.714
															0.82
															0.712
															0.916
															0.374
															0.468
															0.556
															0.629
															0.751
															0.909
															0.055
															0.867
															0.929
															0.906
															0.927
															0.934
															0.897
															0.714
															0.819
															1
															0.892
															0.909
															0.982
															0.817
															0.912
															0.942
															0.955
															0.904
															0.955
															0.926
															0.826
															0.661
															0.623
															0.787
															0.786
															0.957
															0.585
															0.262
															0.791
															0.838
															0.77
															0.739
															0.83
															0.857
															0.722
															0.041
															0.942
															0.86
															0.961
															0.811
															0.752
															0.899
															0.94
															0.761
															0.702
															0.825
															0.928
															0.93
															0.631
															0.99
															0.914
															0.948
															0.037
															0.883
															0.834
															0.874
															0.71
															0.764
															0.932
															0.892
															0.888
															0.827
															0.913
															0.494
															0.709
															0.755
															0.903
															0.903
															0.73
															0.25
															0.119
															0.85
															0.727
															0.213
															0.669
															0.927
															0.758
															0.798
															0.748
															0.822
															0.564
															0.353
															0.758
															0.821
															0.788
															0.862
															0.694
															0.737
															0.759
															0.909
															0.613
															0.717
															0.763
															0.406
															0.603
															0.434
															0.871
															0.949
															0.683
															0.825
															0.462
															0.131
															0.618
															0.492
															0.755
															0.755
															0.539
															0.708
															0.303
															0.861
															0.786
															0.854
															0.905
															1
															0.92
															0.947
															0.887
															0.088
															0.879
															0.825
															0.782
															0.853
															0.888
															0.778
															0.786
															0.83
															0.914
															0.903
															0.889
															0.832
															0.801
															0.878
															0.846
															0.896
															0.846
															0.899
															0.344
															0.707
															1
															0.917
															0.832
															0.899
															0.72
															0.659
															0.703
															0.92
															0.957
															0.905
															0.694
															0.948
															0.873
															0.42
															0.785
															0.942
															0.975
															0.798
															0.979
															0.848
															0.711
															0.918
															0.839
															0.67
															0.658
															0.579
															0.725
															0.755
															0.627
															0.589
															0.783
															0.071
															0.231
															0.578
															0.96
															0.769
															0.314
															0.677
															0.829
															0.579
															0.621
															0.62
															0.743
															0.38
															0.667
															0.675
															0.678
															0.668
															0.826
															0.658
															0.773
															0.86
															0.666
															0.814
															0.878
															0.76
															0.879
															0.915
															0.804
															0.486
															0.636
															0.967
															0.667
															0.781
															0.647
															0.732
															0.637
															0.816
															0.568
															0.862
															0.099
															0.646
															0.659
															0.161
															0.818
															0.797
															0.901
															0.63
															0.613
															0.713
															0.789
															0.449
															0.19
															0.905
															0.865
															0.404
															0.8
															0.673
															0.784
															0.89
															0.863
															0.536
															0.847
															0.894
															0.697
															0.282
															0.273
															0.732
															0.334
															0.595
															0.779
															0.862
															0.722
															0.414
															0.884
															0.766
															0.203
															0.773
															0.923
															0.827
															0.653
															0.604
															0.883
															0.481
															0.802
															0.635
															0.838
															0.674
															0.786
															0.67
															0.943
															0.813
															0.743
															0.933
															0.605
															0.951
															0.808
															0.895
															0.334
															0.848
															0.699
															0.726
															0.788
															0.948
															0.915
															0.723
															0.836
															0.222
															0.923
															0.833
															0.967
															0.891
															0.928
															0.874
															0.709
															0.847
															0.721
															0.62
															0.759
															0.863
															0.304
															0.726
															0.894
															0.612
															0.79
															0.712
															0.915
															0.842
															0.192
															0.846
															0.837
															0.686
															0.51
															0.881
															0.863
															0.864
															0.875
															0.357
															0.814
															0.79
															0.877
															0.01
															0.268
															0.84
															0.653
															0.796
															0.716
															0.85
															0.358
															0.316
															0.854
															0.81
															0.58
															0.758
															0.856
															0.597
															0.848
															0.01
															0.581
															0.835
															0.925
															0.901
															0.765
															0.607
															0.695
															0.23
															0.82
															0.656
															0.786
															0.863
															0.831
															0.71
															0.891
															0.676
															0.974
															0.861
															0.831
															0.573
															0.194
															0.445
															0.696
															0.484
															0.83
															0.763
															0.331
															0.931
															0.951
															0.966
															0.922
															0.01
															0.729
															0.858
															0.503
															0.938
															0.928
															0.885
															0.781
															0.742
															0.706
															0.606
															0.485
															0.773
															0.709
															0.852
															0.578
															0.679
															0.617
															0.793
															0.322
															0.61
															0.109
															0.908
															0.763
															0.902
															0.752
															0.451
															0.884
															0.418
															0.402
															0.788
															0.576
															0.822
															0.41
															0.649
															0.642
															0.583
															0.791
															0.632
															0.803
															0.902
															0.895
															0.039
															0.894
															0.701
															0.331
															0.076
															0.452
															0.582
															0.543
															0.423
															0.756
															0.951
															0.01
															0.731
															0.699
															0.815
															0.863
															0.735
															0.808
															0.609
															0.702
															0.727
															0.77
															0.893
															0.72
															0.544
															0.887
															0.439
															0.711
															0.784
															0.854
															0.778
															0.66
															0.807
															0.473
															0.866
															0.309
															0.401
															0.905
															0.372
															0.818
															0.885
															0.831
															0.891
															0.81
															0.848
															0.793
															0.927
															0.79
															0.848
															0.269
															0.607
															0.738
															0.01
															0.761
															0.78
															0.735
															0.916
															0.255
															0.803
															0.442
															0.632
															0.813
															0.784
															0.909
															0.236
															0.273
															0.584
															0.046
															0.705
															0.841
															0.855
															0.01
															1
															0.745
															0.861
															0.702
															0.719
															0.305
															0.956
															0.852
															0.738
															0.705
															0.901
															0.753
															0.772
															0.359
															0.201
															0.231
															0.374
															0.43
															0.607
															0.166
															0.586
															0.727
															0.588
															0.589
															0.285
															0.534
															0.205
															0.91
															0.957
															0.487
															0.529
															0.713
															0.925
															0.7
															0.86
															0.033
															0.433
															0.903
															0.808
															0.931
															0.903
															0.754
															0.7
															0.63
															0.637
															0.666
															0.769
															0.434
															0.147
															0.525
															0.803
															0.444
															0.542
															0.188
															0.661
															0.332
															0.532
															0.576

## Sheet: Figure 3
Fig 3B	weighted colocalization coefficient (H3 @ PML)					Fig 3C	weighted colocalization coefficient (@ PML)								Fig 3D	weighted colocalization coefficient									Fig 3E	weighted colocalization coefficient (@ vDNA)
	HFt	HEL	RPE	HaCat			Daxx	ATRX	HIRA	H2A	H2B	H3	H4			H2A/PML @ vDNA		H2B/PML @ vDNA		H3/PML @ vDNA		H4/PML @ vDNA				PML	H2A	H2B	H3	H4
	0.89	0.725	0.639	0.25			0.88	0.347	0.15	0.102	0.099	0.088	0.31			H2A	PML	H2B	PML	H3	PML	H4	PML			0.65	0.01	0.039	0.1	0.151
	0.56	0.712	0.59	0.32			0.737	0.919	0.141	0.071	0.145	0.103	0.131			0.01	0.65	0.039	0.598	0.1	0.353	0.151	0.406			0.278	0.01	0.01	0.727	0.268
	0.67	0.68	0.54	0.15			0.902	0.841	0.052	0.066	0.031	0.097	0.239			0.01	0.278	0.01	0.01	0.727	0.408	0.268	0.697			0.374	0.044	0.022	0.294	0.157
	0.48	0.64	0.57	0.22			0.884	0.915	0.015	0.16	0.068	0.151	0.115			0.044	0.374	0.022	0.196	0.294	0.55	0.157	0.785			0.228	0.064	0.078	0.09	0.123
	0.73	0.41	0.61	0.11			0.889	0.963	0.264	0.148	0.019	0.141	0.121			0.064	0.228	0.078	0.227	0.09	0.443	0.123	0.124			0.446	0.044	0.046	0.659	0.179
	0.72	0.69	0.58	0.06			0.909	0.875	0.123	0.059	0.034	0.106	0.007			0.044	0.446	0.046	0.667	0.659	0.642	0.179	0.754			0.01	0.01	0.01	0.118	0.01
	0.69	0.81	0.6	0.25			0.951	0.721	0.146	0.019	0.087	0.16	0.255			0.01	0.01	0.01	0.832	0.118	0.191	0.01	0.67			0.274	0.076	0.472	0.3	0.267
	0.7	0.61	0.73	0.29			0.957	0.832	0	0.166	0.021	0.098	0.005			0.076	0.274	0.472	0.364	0.3	0.649	0.267	0.179			0.644	0.023	0.306	0.453	0.01
	0.51	0.7	0.556	0.36			0.952	0.55	0.083	0.047	0.017	0.22	0.236			0.023	0.644	0.306	0.01	0.453	0.465	0.01	0.678			0.362	0.154	0.102	0.135	0.01
	0.54	0.66	0.585	0.14			0.92	0.791	0.173	0.147	0.036	0.187	0.209			0.154	0.362	0.102	0.622	0.135	0.376	0.01	0.269			0.01	0.043	0.19	0.137	0.01
	0.6	0.81	0.59	0.21			0.855	0.799	0.088	0.079	0.05	0.278	0.135			0.043	0.01	0.19	0.234	0.137	0.459	0.01	0.769			0.339	0.036	0.01	0.653	0.01
	0.69	0.733	0.633	0.2			0.822	0.852	0.117	0.074	0.072	0.478	0.185			0.036	0.339	0.01	0.139	0.653	0.309	0.01	0.062			0.249	0.141	0.047	0.569	0.337
	0.69	0.797	0.744	0.38			0.721	0.881	0.254	0.027	0.023	0.087	0.025			0.141	0.249	0.047	0.058	0.569	0.8	0.337	0.172			0.272	0.216	0.123	0.352	0.01
	0.69	0.77	0.58	0.38			0.896	0.911	0.205	0.067	0.06	0.217	0.199			0.216	0.272	0.123	0.419	0.352	0.617	0.01	0.586			0.105	0.24	0.075	0.145	0.141
	0.74	0.868	0.61	0.26			0.752	0.903	0.529	0.081	0.007	0.199	0.286			0.24	0.105	0.075	0.443	0.145	0.102	0.141	0.356			0.01	0.01	0.01	0.134	0.231
	0.63	0.53	0.67	0.31			0.792	0.913	0.098	0.034	0.044	0.104	0.031			0.01	0.01	0.01	0.01	0.134	0.622	0.231	0.716			0.254	0.01	0.042	0.106	0.023
	0.76	0.488	0.533	0.21			0.755	0.932	0.148	0.103	0.046	0.194	0.15			0.01	0.254	0.042	0.01	0.106	0.465	0.023	0.167			0.526	0.01	0.128	0.439	0.11
	0.66	0.811	0.609	0.33			0.784	0.615	0.104	0.065	0.041	0.147	0.099			0.01	0.526	0.128	0.133	0.439	0.574	0.11	0.01			0.034	0.132	0.01	0.543	0.01
	0.62	0.791	0.65	0.24			0.766	0.819	0.116	0.12	0.043	0.083	0			0.132	0.034	0.01	0.01	0.543	0.636	0.01	0.732			0.037	0.163	0.099	0.512	0.223
	0.72	0.727	0.78	0.31			0.603	0.884	0.083	0.079	0.008	0.068	0.043			0.163	0.037	0.099	0.336	0.512	0.467	0.223	0.252			0.219	0.225	0.011	0.356	0.114
	0.64	0.7	0.61	0.23			0.713	0.863	0.397	0.027	0.006	0.141	0.172			0.225	0.219	0.011	0.399	0.356	0.695	0.114	0.317			0.01	0.206	0.01	0.638	0.136
	0.72	0.64	0.73	0.23			0.743	0.736	0.538	0.124	0	0.16	0.3			0.206	0.01	0.01	0.443	0.638	0.561	0.136	0.161			0.79	0.01	0.259	0.123	0.213
	0.8	0.75	0.67	0.36			0.765	0.779	0.201	0.045	0.063	0.26	0.246			0.01	0.79	0.259	0.267	0.123	0.071	0.213	0.708			0.526	0.025	0.044	0.536	0.403
	0.54	0.61	0.77	0.29			0.837	0.663	0.139	0.104	0.025	0.083	0.119			0.025	0.526	0.044	0.29	0.536	0.533	0.403	0.393			0.283	0.067	0.104	0.212	0.278
	0.67	0.7	0.69	0.22			0.864	0.916	0.279	0.057	0.031	0.03	0.157			0.067	0.283	0.104	0.572	0.212	0.207	0.278	0.174			0.602	0.107	0.01	0.268	0.208
	0.66	0.7	0.52	0.29			0.822	0.749	0.17	0.045	0.037	0.375	0.368			0.107	0.602	0.01	0.297	0.268	0.035	0.208	0.505			0.535	0.01	0.041	0.508	0.36
	0.57	0.69	0.63	0.21			0.768	0.94	0.106	0.097	0.067	0.21	0.073			0.01	0.535	0.041	0.319	0.508	0.712	0.36	0.13			0.756	0.508	0.059	0.702	0.104
	0.66	0.47	0.72	0.56			0.884	0.831	0.323	0.11	0.082	0.116	0.056			0.508	0.756	0.059	0.631	0.702	0.48	0.104	0.462			0.683	0.01	0.01	0.389	0.268
	0.62	0.55	0.63	0.44			0.881	0.787	0.136	0.157	0.054	0.299	0.181			0.01	0.683	0.01	0.52	0.389	0.548	0.268	0.088			0.586	0.01	0.01	0.259	0.562
	0.58	0.587	0.63	0.15			0.858	0.863	0.03	0.025	0.059	0.137	0.429			0.01	0.586	0.01	0.37	0.259	0.672	0.562	0.226			0.236	0.239	0.092	0.391	0.153
	0.64	0.59	0.61	0.35			0.811	0.841	0.537	0.139	0.174	0.118	0.222			0.239	0.236	0.092	0.01	0.391	0.486	0.153	0.634			0.637	0.018	0.01	0.258	0.01
	0.58	0.629	0.67	0.34			0.875	0.831	0.711	0.064	0.065	0.102	0.123			0.018	0.637	0.01	0.547	0.258	0.39	0.01	0.307			0.614	0.01	0.037	0.283	0.107
	0.76	0.77	0.65	0.43			0.915	0.875	0.222	0.042	0.056	0.39	0.059			0.01	0.614	0.037	0.655	0.283	0.617	0.107	0.04			0.194	0.029	0.109	0.115	0.494
	0.59	0.84	0.77	0.36			0.805	0.83	0.145	0.047	0.164	0.159	0.042			0.029	0.194	0.109	0.115	0.115	0.415	0.494	0.01			0.423	0.052	0.013	0.528	0.239
	0.61	0.72	0.66	0.44			0.874	0.792	0.042	0.048	0.027	0.082	0.33			0.052	0.423	0.013	0.528	0.528	0.687	0.239	0.097			0.203	0.331	0.072	0.367	0.044
	0.55	0.71	0.66	0.27			0.842	0.786	0.162	0.048	0.09	0.081	0.024			0.331	0.203	0.072	0.423	0.367	0.216	0.044	0.668			0.343	0.187	0.01	0.495	0.335
	0.73	0.82	0.67	0.25			0.894	0.834	0.176	0.035	0.025	0.069	0			0.187	0.343	0.01	0.617	0.495	0.773	0.335	0.554			0.059	0.01	0.247	0.231	0.034
	0.7	0.76	0.55	0.17			0.935	0.842	0.112	0.109	0.059	0.085	0.118			0.01	0.059	0.247	0.258	0.231	0.558	0.034	0.359			0.264	0.063	0.01	0.298	0.01
	0.58	0.63	0.52	0.51			0.842	0.881	0.384	0.079	0.031	0.077	0			0.063	0.264	0.01	0.202	0.298	0.611	0.01	0.407			0.074	0.32	0.01	0.524	0.01
	0.62	0.75	0.79	0.59			0.915	0.832	0.735	0.087	0.078	0.116	0.007			0.32	0.074	0.01	0.588	0.524	0.615	0.01	0.759			0.512	0.02	0.12	0.701	0.01
	0.68	0.67	0.733	0.29			0.91	0.689	0.144	0.051	0.061	0.069	0.047			0.02	0.512	0.12	0.556	0.701	0.566	0.01	0.576			0.026	0.01	0.01	0.672	0.529
	0.73	0.62	0.71	0.42			0.934	0.875	0.164	0.066	0.06	0.156	0.432			0.01	0.026	0.01	0.549	0.672	0.521	0.529	0.01			0.347	0.166	0.019	0.68	0.181
	0.6	0.68	0.58	0.56			0.87	0.867	0.881	0.01	0.044	0.48	0.349			0.166	0.347	0.019	0.465	0.68	0.676	0.181	0.429			0.521	0.184	0.01	0.742	0.572
	0.65	0.72	0.66	0.28			0.852	0.881	0.082	0.099	0.065	0.263	0.05			0.184	0.521	0.01	0.695	0.742	0.534	0.572	0.143			0.021	0.111	0.01	0.278	0.459
	0.59	0.725	0.56	0.48			0.91	0.851	0.072	0.116	0.021	0.049	0.34			0.111	0.021	0.01	0.458	0.278	0.635	0.459	0.332			0.814	0.023	0.027	0.156	0.01
	0.54	0.787	0.65	0.31			0.858	0.787	0.131	0.055	0.052	0.072	0.268			0.023	0.814	0.027	0.553	0.156	0.173	0.01	0.666			0.437	0.048	0.01	0.446	0.5
	0.49	0.645	0.69	0.19			0.899	0.724	0.333	0.048	0.014	0.099	0.057			0.048	0.437	0.01	0.625	0.446	0.01	0.5	0.543			0.378	0.01	0.015	0.094	0.01
	0.68	0.781	0.62	0.16			0.849	0.736	0.061	0.018	0.138	0.05	0			0.01	0.378	0.015	0.465	0.094	0.317	0.01	0.713			0.518	0.083	0.051	0.568	0.084
	0.66	0.781	0.66	0.34			0.854	0.68	0.118	0.051	0.014	0.163	0.038			0.083	0.518	0.051	0.595	0.568	0.29	0.084	0.113			0.624	0.01	0.058	0.01	0.136
	0.62	0.8	0.64	0.25			0.753	0.721	0.191	0.028	0.014	0.272	0.012			0.01	0.624	0.058	0.051	0.01	0.34	0.136	0.574			0.529	0.01	0.248	0.608	0.519
	0.66	0.687	0.7	0.41			0.8	0.602	0.408	0.032	0.019	0.124	0.061			0.01	0.529	0.248	0.316	0.608	0.398	0.519	0.076			0.925	0.01	0.01	0.192	0.506
	0.46	0.74	0.72	0.27			0.91	0.678	0.308	0.087	0.13	0.052	0.088			0.01	0.925	0.01	0.672	0.192	0.368	0.506	0.123			0.686	0.01	0.01	0.024	0.206
	0.58	0.6	0.69	0.26			0.859	0.866	0.159	0.012	0.031	0.062	0.541			0.01	0.686	0.01	0.688	0.024	0.425	0.206	0.579			0.207	0.179	0.01	0.7	0.096
	0.61	0.64	0.68	0.11			0.831	0.882	0.291	0.071	0.059	0.1	0.299			0.179	0.207	0.01	0.709	0.7	0.641	0.096	0.68			0.065	0.01	0.01	0.025	0.06
	0.74	0.725	0.64	0.07			0.811	0.848	0.332	0.025	0.042	0.228	0.19			0.01	0.065	0.01	0.481	0.025	0.296	0.06	0.588			0.29	0.034	0.09	0.337	0.222
	0.59	0.594	0.7	0.11			0.875	0.736	0.292	0.017	0.075	0.048	0.195			0.034	0.29	0.09	0.203	0.337	0.225	0.222	0.631			0.387	0.059	0.218	0.066	0.217
	0.66	0.77	0.67	0.17			0.777	0.578	0.532	0.128	0.069	0.141	0			0.059	0.387	0.218	0.917	0.066	0.172	0.217	0.735			0.86	0.01	0.01	0.618	0.01
	0.62	0.478	0.67	0.02			0.796	0.65	0.432	0.017	0.018	0.015	0.169			0.01	0.86	0.01	0.866	0.618	0.501	0.01	0.137			0.875	0.203	0.095	0.025	0.01
	0.66	0.513	0.68	0.37			0.872	0.732	0.2	0.073	0.041	0.166	0.249			0.203	0.875	0.095	0.021	0.025	0.222	0.01	0.241			0.152	0.145	0.316	0.714	0.01
	0.71	0.764	0.62	0.27			0.791	0.593	0.308	0.014	0.019	0.171	0.251			0.145	0.152	0.316	0.832	0.714	0.766	0.01	0.533			0.128	0.078	0.01	0.579	0.01
	0.67	0.55	0.77	0.25			0.81	0.692	0.19	0.044	0.055	0.054	0.246			0.078	0.128	0.01	0.884	0.579	0.162	0.01	0.844			0.235	0.01	0.01	0.335	0.249
	0.63	0.51	0.64	0.29			0.871	0.573	0.419	0.025	0.044	0.202	0.163			0.01	0.235	0.01	0.639	0.335	0.48	0.249	0.573			0.404	0.01	0.01	0.234	0.01
	0.58	0.6	0.67	0.27			0.761	0.648	0.082	0.092	0.027	0.35	0.314			0.01	0.404	0.01	0.759	0.234	0.071	0.01	0.752			0.041	0.01	0.01	0.141	0.01
	0.64	0.44	0.72	0.24			0.804	0.733	0.234	0.058	0.03	0.082	0.428			0.01	0.041	0.01	0.899	0.141	0.165	0.01	0.425			0.609	0.231	0.224	0.528	0.613
	0.66	0.65	0.7	0.27			0.637	0.565	0.248	0.017	0	0.109	0.14			0.231	0.609	0.224	0.163	0.528	0.633	0.613	0.202			0.864	0.046	0.01	0.047	0.01
	0.7	0.699	0.59	0.38			0.901	0.63	0.044	0.046	0.339	0.29	0.061			0.046	0.864	0.01	0.506	0.047	0.708	0.01	0.73			0.01	0.01	0.044	0.081	0.01
	0.68	0.511	0.65	0.26			0.676	0.648	0.082	0.048	0.054	0.131	0.163			0.01	0.01	0.044	0.495	0.081	0.42	0.01	0.629			0.267	0.385	0.114	0.174	0.046
	0.56	0.699	0.59	0.21			0.641	0.508	0.128	0.065	0.091	0.213	0			0.385	0.267	0.114	0.6	0.174	0.15	0.046	0.22			0.234	0.01	0.122	0.396	0.207
	0.73	0.571	0.77	0.21			0.745	0.656	0.263	0.069	0.03	0.137	0.254			0.01	0.234	0.122	0.698	0.396	0.767	0.207	0.791			0.373	0.01	0.106	0.238	0.091
	0.54	0.58	0.66	0.35			0.748	0.664	0.106	0.044	0.033	0.014	0.109			0.01	0.373	0.106	0.357	0.238	0.592	0.091	0.01			1	0.01	0.01	0.02	0.01
	0.61	0.664	0.72	0.15			0.733	0.732	0.076	0.008	0.083	0.226	0.179			0.01	1	0.01	0.441	0.02	0.416	0.01	0.632			0.358	0.179	0.01	0.398	0.121
	0.44	0.755	0.61	0.33			0.793	0.689	0.164	0.033	0	0.134	0.152			0.179	0.358	0.01	0.672	0.398	0.705	0.121	0.497			0.318	0.01	0.102	0.642	0.01
	0.63	0.571	0.65	0.32			0.739	0.671	0.352	0.067	0.2	0.087	0.145			0.01	0.318	0.102	0.411	0.642	0.278	0.01	0.72			0.01	0.271	0.01	0.082	0.04
	0.74	0.709	0.85	0.33			0.72	0.668	0.132	0.02	0.021	0.045	0.123			0.271	0.01	0.01	0.356	0.082	0.115	0.04	0.783			0.134	0.01	0.01	0.234	0.14
	0.74	0.5	0.76	0.4			0.657	0.782	0.212	0.076	0.06	0.095	0.181			0.01	0.134	0.01	0.27	0.234	0.412	0.14	0.598			0.634	0.27	0.15	0.647	0.3
	0.71	0.633	0.76	0.42			0.66	0.734	0.465	0.075	0.04	0.145	0.151			0.27	0.634	0.15	0.277	0.647	0.534	0.3	0.095			0.481	0.01	0.01	0.148	0.29
	0.79	0.754	0.54	0.45			0.71	0.839	0.514	0.026	0.026	0.205	0.076			0.01	0.481	0.01	0.322	0.148	0.292	0.29	0.711			0.38	0.01	0.028	0.379	0.01
	0.77	0.81	0.77	0.38			0.633	0.911	0.138	0.03	0.064	0.142	0.164			0.01	0.38	0.028	0.777	0.379	0.662	0.01	0.61			0.261	0.117	0.01	0.155	0.561
	0.52	0.814	0.57	0.22			0.72	0.782	0.437	0.038	0.039	0.098	0.239			0.117	0.261	0.01	0.687	0.155	0.043	0.561	0.61			0.064	0.37	0.212	0.62	0.25
	0.62	0.75	0.59	0.14			0.734	0.815	0.289	0.133	0.049	0.054	0.253			0.37	0.064	0.212	0.384	0.62	0.65	0.25	0.669			0.385	0.123	0.01	0.217	0.01
	0.75	0.75	0.59	0.33			0.843	0.864	0.175	0.091	0.011	0.144	0.153			0.123	0.385	0.01	0.812	0.217	0.229	0.01	0.536			0.01	0.01	0.022	0.192	0.05
	0.67	0.739	0.71	0.15			0.69	0.792	0.044	0.066	0.054	0.091	0.01			0.01	0.01	0.022	0.65	0.192	0.156	0.05	0.566			0.062	0.667	0.041	0.212	0.123
	0.78	0.854	0.52	0.12			0.671	0.751	0.183	0	0.075	0.141	0.342			0.667	0.062	0.041	0.01	0.212	0.427	0.123	0.405			0.734	0.374	0.043	0.22	0.497
	0.79	0.685	0.72	0.07			0.911	0.708	0.06	0.064	0.063	0.054	0.141			0.374	0.734	0.043	0.118	0.22	0.36	0.497	0.018			0.024	0.215	0.01	0.056	0.503
	0.64	0.778	0.78	0.31			0.813	0.681	0.029	0.08	0.041	0.214	0.15			0.215	0.024	0.01	0.01	0.056	0.309	0.503	0.092			0.099	0.01	0.01	0.332	0.022
	0.68	0.799	0.66	0.29			0.742	0.811	0	0.024	0.022	0.154	0.167			0.01	0.099	0.01	0.806	0.332	0.474	0.022	0.363			0.535	0.01	0.01	0.397	0.299
	0.73	0.689	0.68	0.11			0.826	0.819	0.056	0.061	0.055	0.053	0.068			0.01	0.535	0.01	0.567	0.397	0.491	0.299	0.632			0.271	0.379	0.01	0.436	0.164
	0.65	0.534	0.76	0.44			0.855	0.876	0.12	0.081	0.099	0.135	0.334			0.379	0.271	0.01	0.247	0.436	0.034	0.164	0.109			0.171	0.016	0.094	0.728	0.01
	0.68	0.71	0.8	0.62			0.739	0.879	0.076	0.033	0.025	0.077	0.12			0.016	0.171	0.094	0.859	0.728	0.863	0.01	0.662			0.623	0.178	0.01	0.262	0.33
	0.74	0.63	0.75	0.23			0.716	0.579	0.313	0.133	0.074	0.055	0.529			0.178	0.623	0.01	0.622	0.262	0.013	0.33	0.359			0.135	0.01	0.013	0.071	0.01
	0.62	0.658	0.72	0.23			0.659	0.96	0.105	0.036	0.031	0.098	0.631			0.01	0.135	0.013	0.582	0.071	0.019	0.01	0.463			0.506	0.01	0.01	0.42	0.014
	0.75	0.67	0.74	0.36			0.405	0.871	0.773	0.055	0.187	0.088	0.15			0.01	0.506	0.01	0.262	0.42	0.604	0.014	0.778			0.054	0.041	0.01	0.708	0.329
	0.72	0.65	0.71	0.14			0.464	0.833	0.186	0.037	0.121	0.268	0.087			0.041	0.054	0.01	0.483	0.708	0.779	0.329	0.27			0.489	0.01	0.022	0.643	0.071
	0.77	0.69	0.76	0.17			0.626	0.865	0.588	0.091	0	0.144	0.019			0.01	0.489	0.022	0.126	0.643	0.484	0.071	0.268			0.183	0.01	0.01	0.725	0.426
	0.62	0.66	0.68	0.16			0.543	0.882	0.357	0.07	0.023	0.255	0.067			0.01	0.183	0.01	0.464	0.725	0.512	0.426	0.079			0.425	0.01	0.01	0.75	0.363
	0.67	0.73	0.56	0.273			0.589	0.791	0.313	0.031	0.277	0.495	0.202			0.01	0.425	0.01	0.01	0.75	0.583	0.363	0.331			0.068	0.109	0.01	0.318	0.379
	0.6	0.66	0.63	0.48			0.711	0.899	0.248	0.121	0.252	0.161	0.289			0.109	0.068	0.01	0.353	0.318	0.614	0.379	0.174			0.455	0.059	0.01	0.152	0.326
	0.72	0.66	0.67	0.4			0.648	0.799	0.276	0.026	0.028	0.136	0.229			0.059	0.455	0.01	0.664	0.152	0.179	0.326	0.35			0.396	0.01	0.01	0.07	0.123
	0.74	0.63	0.74	0.18			0.896	0.896	0.486	0.014	0.115	0.304	0.022			0.01	0.396	0.01	0.13	0.07	0.307	0.123	0.01			0.259	0.154	0.01	0.115	0.013
	0.68	0.7	0.76	0.11			0.935	0.886	0.151	0.047	0.047	0.172	0.529			0.154	0.259	0.01	0.612	0.115	0.053	0.013	0.508			0.789	0.03	0.087	0.28	0.022
	0.56	0.8	0.76	0.31			0.777	0.808	0.179	0.054	0	0.368	0.256			0.03	0.789	0.087	0.112	0.28	0.077	0.022	0.679			0.765	0.152	0.01	0.258	0.17
	0.71	0.95	0.62	0.29			0.582	0.944	0.302	0.064	0	0.082	0.164			0.152	0.765	0.01	0.127	0.258	0.172	0.17	0.359			0.765	0.028	0.065	0.309	0.01
	0.63	0.699	0.67	0.34			0.693	0.508	0.183	0.222	0.138	0.405	0			0.028	0.765	0.065	0.553	0.309	0.526	0.01	0.609			0.523	0.107	0.095	0.322	0.251
	0.71	0.76	0.67	0.28			0.667	0.79	0.232	0.26	0	0.223	0.02			0.107	0.523	0.095	0.355	0.322	0.563	0.251	0.69			0.794	0.108	0.033	0.248	0.057
	0.56	0.67	0.66	0.18			0.716	0.98	0.253	0.177	0.218	0.156	0.067			0.108	0.794	0.033	0.268	0.248	0.604	0.057	0.583			0.196	0.01	0.126	0.471	0.01
	0.6	0.695	0.83	0.46			0.621	0.926	0.011	0.185	0	0.404	0.336			0.01	0.196	0.126	0.421	0.471	0.596	0.01	0.584			0.81	0.01	0.229	0.062	0.141
	0.79	0.6	0.74	0.17			0.803	0.946	0.049	0.01	0.144	0.145	0.118			0.01	0.81	0.229	0.527	0.062	0.397	0.141	0.239			0.278	0.048	0.01	0.168	0.075
	0.69	0.635	0.67	0.21			0.446	0.95	0.129	0.021	0.071	0.213	0.391			0.048	0.278	0.01	0.379	0.168	0.308	0.075	0.094			0.404	0.067	0.135	0.211	0.107
	0.75	0.65	0.6	0.2			0.732	0.827	0.25	0.218	0	0.118	0			0.067	0.404	0.135	0.658	0.211	0.426	0.107	0.425			0.154	0.137	0.015	0.239	0.073
	0.74	0.62	0.63	0.29			0.443	0.887	0.232	0.006	0.007	0.251	0.06			0.137	0.154	0.015	0.684	0.239	0.117	0.073	0.367			0.356	0.01	0.287	0.386	0.013
	0.69	0.745	0.61	0.11			0.785	0.911	0.354	0.009	0.065	0.059	0.012			0.01	0.356	0.287	0.725	0.386	0.584	0.013	0.042			0.641	0.01	0.154	0.21	0.062
	0.76	0.67	0.68	0.259			0.271	0.691	0.144	0.095	0.016	0.512	0.239			0.01	0.641	0.154	0.262	0.21	0.022	0.062	0.066			0.331	0.01	0.047	0.299	0.292
	0.61	0.69	0.65	0.195			0.737	0.877	0.216	0.019	0.167	0.132	0.064			0.01	0.331	0.047	0.481	0.299	0.33	0.292	0.074			0.463	0.01	0.12	0.454	0.029
	0.63	0.45	0.66	0.2			0.585	0.84	0.065	0.081	0.068	0.086	0.018			0.01	0.463	0.12	0.434	0.454	0.314	0.029	0.503			0.196	0.069	0.01	0.754	0.099
	0.63	0.77	0.72	0.09			0.732	0.7	0.27	0.16	0.051	0.161	0.046			0.069	0.196	0.01	0.704	0.754	0.789	0.099	0.268			0.429	0.216	0.072	0.673	0.116
	0.53	0.787	0.65	0.1			0.778	0.79	0.131	0.04	0.167	0.086	0.238			0.216	0.429	0.072	0.033	0.673	0.473	0.116	0.459			0.596	0.287	0.01	0.811	0.325
	0.51	0.52	0.66	0.239			0.654	0.888	0.404	0.069	0.164	0.037	0.123			0.287	0.596	0.01	0.439	0.811	0.546	0.325	0.562			0.343	0.385	0.051	0.417	0.262
	0.61	0.64	0.58	0.238			0.606	0.89	0.325	0.057	0.008	0.069	0.006			0.385	0.343	0.051	0.589	0.417	0.099	0.262	0.588			0.01	0.01	0.125	0.564	0.048
	0.67	0.56	0.62	0.25			0.443	0.875	0.282	0.033	0.099	0.135	0.256			0.01	0.01	0.125	0.396	0.564	0.394	0.048	0.327			0.549	0.033	0.049	0.608	0.03
	0.62	0.77	0.69	0.27			0.373	0.863	0.245	0.258	0.059	0.197	0.048			0.033	0.549	0.049	0.452	0.608	0.184	0.03	0.663			0.53	0.084	0.053	0.726	0.204
	0.43	0.51	0.62	0.24			0.259	0.675	0.315	0.035	0.091	0.089	0.008			0.084	0.53	0.053	0.138	0.726	0.738	0.204	0.039			0.661	0.01	0.023	0.136	0.104
	0.68	0.705	0.75	0.2			0.619	0.835	0.307	0.12	0.02	0.146	0.04			0.01	0.661	0.023	0.541	0.136	0.198	0.104	0.649			0.559	0.149	0.117	0.193	0.101
	0.63	0.629	0.69	0.18			0.492	0.745	0.195	0.273	0.039	0.062	0.218			0.149	0.559	0.117	0.545	0.193	0.267	0.101	0.05			0.01	0.01	0.01	0.322	0.174
	0.57	0.676	0.52	0.16			0.72	0.619	0.299	0.052	0	0.139	0.393			0.01	0.01	0.01	0.689	0.322	0.615	0.174	0.421			0.442	0.349	0.024	0.675	0.057
	0.45	0.73	0.68	0.13			0.659	0.827	0.249	0.066	0.073	0.093	0.26			0.349	0.442	0.024	0.633	0.675	0.38	0.057	0.443			0.673	0.074	0.188	0.077	0.163
	0.633	0.787	0.81	0.22			0.598	0.812	0.341	0.063	0.008	0.219	0.128			0.074	0.673	0.188	0.706	0.077	0.184	0.163	0.497			0.575	0.27	0.01		0.177
	0.74	0.76	0.65	0.17			0.703	0.8	0.153	0.043	0.026	0.128	0			0.27	0.575	0.01	0.596			0.177	0.202			0.625	0.156	0.189		0.305
	0.52	0.608	0.7	0.23			0.48	0.773	0.143	0.083	0	0.06	0.144			0.156	0.625	0.189	0.26			0.305	0.459			0.384	0.169	0.088		0.017
	0.56	0.603	0.61	0.06			0.417	0.638	0.368	0.119	0.141	0.282	0.19			0.169	0.384	0.088	0.253			0.017	0.057			0.231	0.016	0.032		0.1
	0.71	0.781	0.61	0.111			0.769	0.613	0.132	0.017	0.038	0.137	0.096			0.016	0.231	0.032	0.776			0.1	0.344			0.505	0.081	0.102		0.023
	0.68	0.759	0.82	0.11			0.79	0.709	0.156	0.034	0.071	0.092	0.088			0.081	0.505	0.102	0.469			0.023	0.309			0.693	0.415	0.01		0.08
	0.52	0.775	0.75	0.17			0.802	0.73	0.314	0.099	0.434	0.124	0.209			0.415	0.693	0.01	0.569			0.08	0.241			0.54	0.044	0.025		0.047
	0.59	0.545	0.58	0.273			0.428	0.828	0.181	0.07	0.092	0.118	0.048			0.044	0.54	0.025	0.594			0.047	0.642			0.412	0.051	0.01		0.038
	0.67	0.874	0.65	0.39			0.837	0.511	0.324	0.05	0.066	0.398	0.018			0.051	0.412	0.01	0.402			0.038	0.188			0.343	0.06	0.01		0.138
	0.68	0.64	0.78	0.28			0.256	0.685	0.085	0.065	0.096	0.035	0.175			0.06	0.343	0.01	0.592			0.138	0.466			0.01	0.01	0.049		0.01
	0.76	0.729	0.75	0.2			0.495	0.808	0.63	0.113	0.065	0	0.086			0.01	0.01	0.049	0.519			0.01	0.484			0.338	0.112	0.054		0.01
	0.69	0.74	0.67	0.3			0.523	0.739	0.134	0.071	0.17	0.082	0.022			0.112	0.338	0.054	0.678			0.01	0.39			0.171	0.137	0.01		0.079
	0.62	0.67	0.66	0.14			0.644	0.667	0.286	0.101	0.11	0.29	0.139			0.137	0.171	0.01	0.357			0.079	0.327			0.645	0.285	0.075		0.238
	0.5	0.6	0.68	0.23			0.755	0.735	0.104	0.089	0.021	0.367	0.037			0.285	0.645	0.075	0.027			0.238	0.338			0.207	0.303	0.01		0.131
	0.71	0.76	0.59	0.17			0.661	0.679	0	0.112	0	0.078	0.195			0.303	0.207	0.01	0.57			0.131	0.361			0.72	0.01	0.413		0.146
	0.57	0.73	0.45	0.23			0.703	0.754	0.261	0.02	0.059	0.3	0.282			0.01	0.72	0.413	0.579			0.146	0.335			0.262	0.153	0.051		0.136
	0.73	0.69	0.66	0.3			0.332	0.765	0.55	0.059	0.12	0.346	0.218			0.153	0.262	0.051	0.627			0.136	0.111			0.362	0.01	0.086		0.103
	0.7	0.77	0.77	0.29			0.372	0.717	0.251	0.031	0.009	0.059	0.047			0.01	0.362	0.086	0.632			0.103	0.492			0.118	0.033	0.063		0.057
	0.66	0.788	0.69	0.2			0.594	0.738	0.399	0.07	0.047	0.23	0.262			0.033	0.118	0.063	0.525			0.057	0.01			0.366	0.219	0.057		0.742
	0.67	0.687	0.82	0.25			0.452	0.827	0.428	0.01	0.012	0.244	0.263			0.219	0.366	0.057	0.656			0.742	0.103			0.268	0.01	0.01		0.286
	0.47	0.76	0.81	0.14			0.485	0.748	0.163	0.044	0.272	0.137	0.169			0.01	0.268	0.01	0.194			0.286	0.283			0.573	0.01	0.081		0.238
	0.65	0.52	0.57	0.22			0.448	0.722	0.244	0.06	0.082	0.195	0.202			0.01	0.573	0.081	0.01			0.238	0.146			0.214	0.052	0.021		0.15
	0.65	0.64	0.57	0.3			0.334	0.418	0.049	0.031	0.104	0.084	0.191			0.052	0.214	0.021	0.711			0.15	0.443			0.675	0.01	0.053		0.01
	0.42	0.65	0.8	0.17			0.403	0.68	0.06	0.025	0.028	0.223	0.1			0.01	0.675	0.053	0.519			0.01	0.282			0.517	0.073	0.136		0.01
	0.51	0.62	0.64	0.16			0.352	0.503	0	0.058	0.219	0.231	0.011			0.073	0.517	0.136	0.486			0.01	0.481			0.691	0.045	0.456		0.399
	0.63	0.42	0.64	0.24			0.501	0.788	0.115	0.017	0.15	0.227	0.028			0.045	0.691	0.456	0.509			0.399	0.277			0.523	0.261	0.012		0.069
	0.48	0.74	0.59	0.21			0.519	0.706	0.287	0.127	0.032	0.092	0.077			0.261	0.523	0.012	0.695			0.069	0.348			0.609	0.096	0.128		0.011
	0.67	0.83	0.66	0.22			0.777	0.851	0.162	0.098	0.022	0.201	0.332			0.096	0.609	0.128	0.4			0.011	0.213			0.657	0.01	0.158		0.124
	0.6	0.66	0.62	0.22			0.436	0.76	0.074	0.048	0.049	0.229	0.266			0.01	0.657	0.158	0.392			0.124	0.361			0.246	0.023	0.105		0.108
	0.57	0.83	0.79	0.17			0.332	0.834	0.501	0.05	0.014	0.021	0.194			0.023	0.246	0.105	0.549			0.108	0.546			0.588	0.01	0.276		0.023
	0.54	0.718	0.78	0.27			0.329	0.791	0.366	0.053	0.052	0.114	0.02			0.01	0.588	0.276	0.176			0.023	0.469			0.64	0.21	0.094		0.285
	0.53	0.51	0.68	0.262			0.248	0.685	0.334	0.272	0	0.318	0.031			0.21	0.64	0.094	0.607			0.285	0.251			0.572	0.01	0.062		0.147
	0.6	0.61	0.77	0.31			0.647	0.772	0.379	0.063	0.225	0.377	0.065			0.01	0.572	0.062	0.46			0.147	0.373			0.414	0.055			0.116
	0.67	0.485	0.68	0.34			0.811	0.768	0.079	0.02	0.016	0.079	0.048			0.055	0.414					0.116	0.372			0.774	0.108			0.131
	0.6	0.645	0.81	0.28			0.454	0.828	0.031	0.027	0.052	0.176	0.228			0.108	0.774					0.131	0.446			0.528	0.216			0.243
	0.66	0.73	0.76	0.32			0.739	0.648	0.16	0.08	0.037	0.011	0.146			0.216	0.528					0.243	0.05			0.494	0.05			0.01
	0.5	0.64	0.73	0.14			0.658	0.873	0.093	0.088	0.031	0.084	0.081			0.05	0.494					0.01	0.375			0.635	0.186			0.196
	0.75	0.75	0.73	0.15			0.682	0.689	0.305	0.193	0.038	0.14	0.092			0.186	0.635					0.196	0.455			0.156	0.034			0.209
	0.67	0.85	0.6	0.16			0.537	0.816	0.069	0.149	0.019	0.084	0.218			0.034	0.156					0.209	0.364			0.489	0.02			0.391
	0.6	0.59	0.64	0.22			0.586	0.761	0.188	0.083	0.078	0.057	0.27			0.02	0.489					0.391	0.198			0.232	0.164			0.01
	0.66	0.63	0.59	0.17			0.565	0.874	0.487	0.155	0.133	0.22	0.055			0.164	0.232					0.01	0.383			0.762	0.015			0.226
	0.55	0.71	0.69	0.25			0.538	0.669	0.207	0.116	0.025	0.204	0.199			0.015	0.762					0.226	0.367			0.693	0.039			0.01
	0.63	0.65	0.73	0.16			0.502	0.816	0.113	0.056	0.168	0.073	0.18			0.039	0.693					0.01	0.065			0.05	0.021			0.154
	0.68	0.78	0.48	0.18			0.788	0.887	0.024	0.129	0.03	0.088	0.367			0.021	0.05					0.154	0.792			0.449	0.024			0.452
	0.55	0.75	0.56	0.13			0.763	0.513	0.156	0.024	0.05	0.115	0.026			0.024	0.449					0.452	0.352			0.421	0.01			0.025
	0.65	0.66	0.74	0.28			0.65	0.809	0.305	0.043	0.063	0.183	0.263			0.01	0.421					0.025	0.601			0.587	0.157			0.031
	0.69	0.79	0.69	0.12			0.623	0.828	0.233	0.097	0.041	0.108	0.138			0.157	0.587					0.031	0.387			0.739	0.01			0.172
	0.6	0.8	0.67	0.33			0.515	0.874	0.178	0.104	0.215	0.128	0.04			0.01	0.739					0.172	0.725			0.079	0.108			0.114
	0.73	0.73	0.6	0.135			0.595	0.722	0.039	0.026	0.146	0.147	0.018			0.108	0.079					0.114	0.631			0.176	0.073			0.17
	0.69	0.56	0.63	0.16			0.642	0.378	0.043	0.029	0	0.255	0.073			0.073	0.176					0.17	0.108			0.563	0.087			0.475
	0.57	0.7	0.71	0.13			0.457	0.719	0.016	0.093	0.09	0.199	0.186			0.087	0.563					0.475	0.206			0.72	0.063			0.01
	0.71	0.88	0.66	0.08			0.731	0.851	0.123	0.014	0	0.158	0.055			0.063	0.72					0.01	0.299			0.59	0.103			0.01
	0.6	0.9	0.72	0.157			0.54	0.694	0.446	0.085	0.139	0.087	0.076			0.103	0.59					0.01	0.086			0.104	0.01			0.351
	0.7	0.82	0.6	0.18			0.543	0.765	0.566	0.055	0.018	0.198	0.024			0.01	0.104					0.351	0.336			0.765	0.244			0.696
	0.68	0.64	0.55	0.17			0.857	0.927	0.408	0.034	0.053	0.04	0			0.244	0.765					0.696	0.01			0.01	0.61			0.01
	0.72	0.68	0.65	0.11			0.882	0.696	0.192	0.072	0.138	0.204	0.076			0.61	0.01					0.01	0.504			0.622	0.013			0.026
	0.44	0.6	0.68	0.08			0.871	0.764	0.513	0.022	0.263	0.044	0.212			0.013	0.622					0.026	0.703			0.516	0.01			0.01
	0.67	0.77	0.68	0.17			0.866	0.675	0.325	0.043	0.026	0.081	0.004			0.01	0.516					0.01	0.296			0.049	0.027			0.135
	0.7	0.71	0.85	0.27			0.917	0.522	0.344	0.083	0.075	0.061	0.072			0.027	0.049					0.135	0.04			0.375	0.195			0.066
	0.75	0.68	0.7	0.11			0.68	0.581	0.35	0.018	0.045	0.094	0.01			0.195	0.375					0.066	0.181			0.431	0.089			0.042
	0.66	0.66	0.75	0.32			0.692	0.287	0.326	0.011	0.074	0.09	0.204			0.089	0.431					0.042	0.605			0.517	0.181			0.037
	0.58	0.72	0.66	0.2			0.796	0.608	0.328	0.049	0.098	0.392	0.092			0.181	0.517					0.037	0.719			0.469	0.011			0.01
	0.53	0.65	0.63	0.07			0.595	0.789	0.265	0.009	0.024	0.274	0.187			0.011	0.469					0.01	0.357			0.223	0.079			0.01
	0.51	0.49	0.76	0.21			0.886	0.821	0.274	0.071	0.051	0.118	0.089			0.079	0.223					0.01	0.522			0.583	0.06
	0.55	0.64	0.76	0.13			0.856	0.614	0	0	0.01	0.072	0.028			0.06	0.583									0.412	0.26
	0.44	0.65	0.65	0.22			0.945	0.669	0.369	0.054	0.021	0.12	0.172			0.26	0.412									0.362	0.07
	0.5	0.45	0.69	0.07			0.96	0.74	0.211	0.075	0.021	0.143	0.118			0.07	0.362									0.499	0.037
	0.59	0.65	0.73	0.14			0.917	0.846	0.178	0.007	0	0.138	0.092			0.037	0.499									0.656	0.116
	0.4	0.58	0.71	0.15			0.931	0.459	0.234	0.045	0.073	0.227	0.152			0.116	0.656									0.694	0.241
	0.44	0.79	0.62	0.23			0.888	0.814	0.096	0.065	0.022	0.2	0.242			0.241	0.694									0.409	0.079
	0.72	0.64	0.56	0.11			0.944	0.85	0.149	0.057	0.045	0.11	0.285			0.079	0.409									0.344	0.438
	0.64	0.54	0.82	0.14			0.901	0.813	0.058	0.033	0.025	0.091	0.018			0.438	0.344									0.325	0.035
	0.59	0.66	0.68	0.13			0.949	0.304	0.102	0.079	0.043	0.108	0.085			0.035	0.325									0.28	0.037
	0.63	0.45	0.68	0.21			0.784	0.842	0.08	0.013	0.097	0.067	0.18			0.037	0.28									0.584	0.01
	0.47	0.55	0.6	0.13			0.938	0.859	0.263	0.071	0.033	0.11	0.297			0.01	0.584									0.448	0.032
	0.36	0.67	0.75	0.17			0.849	0.563	0.196	0.022	0.027	0.025	0.127			0.032	0.448									0.601	0.028
	0.61	0.79	0.52	0.31			0.838	0.743	0.121	0.052	0.039	0.115	0.375			0.028	0.601									0.699	0.551
	0.49	0.71	0.45	0.24			0.596	0.472	0.345	0.014	0.042	0.048	0.093			0.551	0.699									0.241	0.11
	0.55	0.56	0.542	0.16			0.527	0.851	0.325	0.004	0.024	0.027	0.073			0.11	0.241									0.367	0.286
	0.62	0.63	0.46	0.12			0.781	0.81	0.147	0.023	0	0.113	0.045			0.286	0.367									0.598
	0.54	0.67	0.46	0.21			0.702	0.673	0.398	0.168	0.038	0.092	0.187													0.01
	0.58	0.7	0.59	0.25			0.65	0.506	0.04	0.027	0	0.042	0.132													0.196
	0.55	0.43	0.69	0.2			0.773	0.778	0.123	0.035	0.056	0.027	0.309													0.227
	0.6	0.77	0.56	0.26			0.744	0.356	0.151	0.014	0.06	0.025	0.263													0.667
	0.79	0.56	0.62	0.16			0.775	0.793	0.282	0.009	0.071	0.11	0.078													0.832
	0.71	0.42	0.69	0.13			0.667	0.928	0.146	0.005	0.053	0.215	0.295													0.364
	0.73	0.54	0.56	0.12			0.811	0.84	0.251	0.011	0	0.161	0.154													0.01
	0.53	0.45	0.4	0.26			0.776	0.955	0.061	0.026	0.006	0.202	0.027													0.622
	0.65	0.2	0.61	0.2			0.659	0.673	0.754	0.058	0.048	0.3	0.075													0.234
	0.4	0.46	0.5	0.11			0.827	0.945	0.787	0.004	0.016	0.099	0.063													0.139
	0.64	0.47	0.59	0.18			0.905	0.748	0.59	0.03	0.067	0.147	0.076													0.058
	0.58	0.58	0.54	0.1			0.925	0.399	0.627	0.066	0.056	0.322	0.044													0.419
	0.71	0.72	0.77	0.11			0.789	0.704	0.142	0.018	0.03	0.193	0.237													0.443
	0.61	0.68	0.61	0.136			0.788	0.934	0.398	0.065	0.041	0.174	0.092													0.01
	0.6	0.57	0.48	0.15			0.754	0.774	0.313	0.112	0.022	0.107	0.202													0.01
	0.44	0.78	0.688	0.15			0.855	0.599	0.3	0.017	0.03	0.027	0.288													0.133
	0.56	0.58	0.6	0.42			0.885	0.872	0.184	0.07	0.073	0.312	0.025													0.01
	0.57	0.42	0.72	0.19			0.784	0.768	0.547	0.026	0	0.082	0.003													0.336
	0.4	0.65	0.624	0.06			0.924	0.796	0.401	0.041	0.072	0.246	0.125													0.399
	0.58	0.65	0.68	0.19			0.677	0.908	0.186	0.007	0.032	0.052	0.124													0.443
	0.64	0.7	0.84	0.25			0.778	0.529	0.563	0.024	0.05	0.222	0.064													0.267
	0.62	0.59	0.68	0.13			0.781	0.83	0.2	0.047	0.005	0.044	0.27													0.29
	0.43	0.88	0.75	0.21			0.64	0.75	0.287	0.021	0.032	0.221	0.08													0.572
	0.66	0.9	0.69	0.15			0.564	0.772	0.052	0.027	0.061	0.153	0.104													0.297
	0.65	0.61	0.68	0.23			0.72	0.755	0.277	0.014	0.071	0.276	0.086													0.319
	0.78	0.84	0.59	0.26			0.457	0.396	0.374	0.069	0.119	0.19	0.21													0.631
	0.5	0.78	0.53	0.12			0.758	0.731	0.089	0.026	0	0.141	0.162													0.52
	0.52	0.68	0.68	0.15			0.819	0.868	0.066	0.027	0.016	0.066	0.245													0.37
	0.63	0.53	0.55	0.09			0.62	0.82	0.045	0.02	0.078	0.387	0.248													0.01
	0.65	0.76	0.58	0.23			0.654	0.827	0.142	0.024	0.087	0.133	0.201													0.547
	0.64	0.8	0.58	0.25			0.808	0.495	0.139	0.046	0.019	0.176	0.266													0.655
	0.6	0.84	0.48	0.2			0.671	0.477	0.078	0.044	0.024	0.251	0.104													0.115
	0.59	0.42	0.44	0.27			0.72	0.576	0.282	0.038	0.032	0.034	0.048													0.528
	0.66	0.55	0.79	0.17			0.744	0.734	0.139	0	0.044	0.095	0.145													0.423
	0.62	0.54	0.6	0.22			0.749	0.761	0.166	0.051	0.006	0.037	0.057													0.617
	0.58	0.4	0.6	0.21			0.768	0.175	0.032	0.069	0.018	0.14	0.098													0.258
	0.69		0.68	0.21			0.774	0.352	0.083	0.014	0.011	0.153	0.024													0.202
	0.44		0.42	0.14			0.827	0.626	0.083	0.071	0.063	0.189	0.167													0.588
	0.51		0.66	0.26			0.838	0.656	0.122	0.066	0.156	0.042	0.11													0.556
	0.46		0.78	0.14			0.793	0.778	0.127	0.057	0	0.162	0.07													0.549
	0.36		0.61	0.05			0.789	0.763	0.126	0.045	0.013	0.091	0.151													0.465
	0.38		0.64	0.34			0.842	0.752	0.047	0.054	0.018	0.051	0.119													0.695
	0.2		0.63	0.18			0.501	0.769	0.224	0.013	0.134	0.203	0.016													0.458
	0.53		0.81	0.22			0.718	0.42	0.32	0.014	0.051		0.013													0.553
	0.633		0.6	0.13			0.624	0.603	0.106	0.036	0.084		0.226													0.625
	0.47		0.73	0.12			0.758	0.624	0.123	0.049	0.058		0.06													0.465
	0.35		0.73	0.18			0.821	0.418	0.221	0.043	0.014		0.044													0.595
	0.53		0.61	0.135			0.824	0.532	0.13	0.098	0.021		0.15													0.051
	0.04		0.75	0.1			0.854	0.728	0.291	0.03	0.035		0.103													0.316
	0.3		0.61	0.21			0.841	0.493	0.159	0.038	0.059		0.024													0.672
	0.48		0.64	0.31			0.705	0.538	0.087	0.046	0.106		0.195													0.688
	0.3		0.24	0.29			0.787	0.658	0.059	0.043	0.046		0.308													0.709
	0.27		0.69	0.11			0.575	0.437	0.146	0.019	0.074		0.01													0.481
	0.14		0.78	0.27			0.843	0.608	0.358	0.032	0.046		0.129													0.203
	0.44		0.73	0.25			0.849	0.164	0.314	0.048	0.063		0.071													0.917
	0.25		0.71	0.06			0.83	0.567	0.122	0.044	0		0.129													0.866
	0.4		0.59	0.17			0.567	0.457	0.102	0.02	0.033		0.186													0.021
	0.42		0.67	0.23			0.682	0.448	0.179	0.056	0.039		0.098													0.832
	0.43		0.53	0.29			0.68	0.429	0.17	0.063	0.033		0.222													0.884
	0.65		0.73	0.23			0.376	0.754	0.179	0.006	0.253		0.03													0.639
	0.21		0.61	0.19			0.654	0.791	0.163	0.041	0.014															0.759
	0.53		0.65	0.26			0.541	0.813	0.219	0.026	0.015															0.899
	0.5		0.44	0.13			0.701	0.74	0.098	0.054	0.122															0.163
	0.38		0.55	0.34			0.57	0.669	0.209	0.066	0.153															0.506
	0.43		0.46	0.09			0.453	0.175	0.262	0.046	0.017															0.495
	0.21		0.61	0.07			0.697	0.767	0.364	0.095	0.049															0.6
	0.53		0.55	0.16			0.585		0.28		0.024															0.698
	0.34		0.52	0.07			0.747		0.158		0															0.357
	0.61		0.63	0.18			0.702		0.147																	0.441
	0.45		0.64	0.13			0.644		0.307																	0.672
	0.54		0.55	0.2			0.772		0.258																	0.411
	0.388		0.55	0.09			0.719		0.253																	0.356
	0.41		0.71				0.746		0.342																	0.27
	0.37		0.68				0.767		0.147																	0.277
	0.52		0.6				0.822		0.222																	0.322
	0.27		0.63				0.657		0.073																	0.777
	0.69		0.75						0.14																	0.687
	0.69		0.78						0.267																	0.384
	0.47		0.73						0.223																	0.812
	0.57		0.58						0.269																	0.65
	0.54		0.7						0.026																	0.01
	0.53		0.51						0.118																	0.118
	0.47		0.62						0.169																	0.01
	0.65		0.62						0.375																	0.806
	0.69		0.4						0.138																	0.567
	0.24		0.82						0.029																	0.247
	0.45		0.75						0.26																	0.859
	0.67		0.81						0.068																	0.622
	0.23		0.56						0.235																	0.582
	0.75		0.72						0.357																	0.262
	0.65		0.63						0.231																	0.483
	0.79		0.71						0.091																	0.126
	0.58		0.51						0.219																	0.464
	0.37		0.47						0.078																	0.01
	0.4								0.067																	0.353
	0.33								0.199																	0.664
	0.08								0.106																	0.13
	0.5								0.176																	0.612
	0.75								0.382																	0.112
	0.49								0.226																	0.127
	0.4								0.251																	0.553
	0.56								0.097																	0.355
	0.4								0.206																	0.268
	0.49								0.15																	0.421
	0.43								0.094																	0.527
	0.52								0.1																	0.379
	0.58								0.101																	0.658
	0.52								0.205																	0.684
	0.09								0.04																	0.725
	0.49								0.411																	0.262
	0.43								0.132																	0.481
	0.57								0.06																	0.434
	0.61								0.353																	0.704
	0.44																									0.033
	0.38																									0.439
	0.46																									0.589
	0.49																									0.396
	0.65																									0.452
	0.4																									0.138
	0.39																									0.541
	0.51																									0.545
	0.36																									0.689
	0.58																									0.633
	0.61																									0.706
	0.57																									0.596
	0.56																									0.26
	0.46																									0.253
																										0.776
																										0.469
																										0.569
																										0.594
																										0.402
																										0.592
																										0.519
																										0.678
																										0.357
																										0.027
																										0.57
																										0.579
																										0.627
																										0.632
																										0.525
																										0.656
																										0.194
																										0.01
																										0.711
																										0.519
																										0.486
																										0.509
																										0.695
																										0.4
																										0.392
																										0.549
																										0.176
																										0.607
																										0.46
																										0.353
																										0.408
																										0.55
																										0.443
																										0.642
																										0.191
																										0.649
																										0.465
																										0.376
																										0.459
																										0.309
																										0.8
																										0.617
																										0.102
																										0.622
																										0.465
																										0.574
																										0.636
																										0.467
																										0.695
																										0.561
																										0.071
																										0.533
																										0.207
																										0.035
																										0.712
																										0.48
																										0.548
																										0.672
																										0.486
																										0.39
																										0.617
																										0.415
																										0.687
																										0.216
																										0.773
																										0.558
																										0.611
																										0.615
																										0.566
																										0.521
																										0.676
																										0.534
																										0.635
																										0.173
																										0.01
																										0.317
																										0.29
																										0.34
																										0.398
																										0.368
																										0.425
																										0.641
																										0.296
																										0.225
																										0.172
																										0.501
																										0.222
																										0.766
																										0.162
																										0.48
																										0.071
																										0.165
																										0.633
																										0.708
																										0.42
																										0.15
																										0.767
																										0.592
																										0.416
																										0.705
																										0.278
																										0.115
																										0.412
																										0.534
																										0.292
																										0.662
																										0.043
																										0.65
																										0.229
																										0.156
																										0.427
																										0.36
																										0.309
																										0.474
																										0.491
																										0.034
																										0.863
																										0.013
																										0.019
																										0.604
																										0.779
																										0.484
																										0.512
																										0.583
																										0.614
																										0.179
																										0.307
																										0.053
																										0.077
																										0.172
																										0.526
																										0.563
																										0.604
																										0.596
																										0.397
																										0.308
																										0.426
																										0.117
																										0.584
																										0.022
																										0.33
																										0.314
																										0.789
																										0.473
																										0.546
																										0.099
																										0.394
																										0.184
																										0.738
																										0.198
																										0.267
																										0.615
																										0.38
																										0.184
																										0.406
																										0.697
																										0.785
																										0.124
																										0.754
																										0.67
																										0.179
																										0.678
																										0.269
																										0.769
																										0.062
																										0.172
																										0.586
																										0.356
																										0.716
																										0.167
																										0.01
																										0.732
																										0.252
																										0.317
																										0.161
																										0.708
																										0.393
																										0.174
																										0.505
																										0.13
																										0.462
																										0.088
																										0.226
																										0.634
																										0.307
																										0.04
																										0.01
																										0.097
																										0.668
																										0.554
																										0.359
																										0.407
																										0.759
																										0.576
																										0.01
																										0.429
																										0.143
																										0.332
																										0.666
																										0.543
																										0.713
																										0.113
																										0.574
																										0.076
																										0.123
																										0.579
																										0.68
																										0.588
																										0.631
																										0.735
																										0.137
																										0.241
																										0.533
																										0.844
																										0.573
																										0.752
																										0.425
																										0.202
																										0.73
																										0.629
																										0.22
																										0.791
																										0.01
																										0.632
																										0.497
																										0.72
																										0.783
																										0.598
																										0.095
																										0.711
																										0.61
																										0.61
																										0.669
																										0.536
																										0.566
																										0.405
																										0.018
																										0.092
																										0.363
																										0.632
																										0.109
																										0.662
																										0.359
																										0.463
																										0.778
																										0.27
																										0.268
																										0.079
																										0.331
																										0.174
																										0.35
																										0.01
																										0.508
																										0.679
																										0.359
																										0.609
																										0.69
																										0.583
																										0.584
																										0.239
																										0.094
																										0.425
																										0.367
																										0.042
																										0.066
																										0.074
																										0.503
																										0.268
																										0.459
																										0.562
																										0.588
																										0.327
																										0.663
																										0.039
																										0.649
																										0.05
																										0.421
																										0.443
																										0.497
																										0.202
																										0.459
																										0.057
																										0.344
																										0.309
																										0.241
																										0.642
																										0.188
																										0.466
																										0.484
																										0.39
																										0.327
																										0.338
																										0.361
																										0.335
																										0.111
																										0.492
																										0.01
																										0.103
																										0.283
																										0.146
																										0.443
																										0.282
																										0.481
																										0.277
																										0.348
																										0.213
																										0.361
																										0.546
																										0.469
																										0.251
																										0.373
																										0.372
																										0.446
																										0.05
																										0.375
																										0.455
																										0.364
																										0.198
																										0.383
																										0.367
																										0.065
																										0.792
																										0.352
																										0.601
																										0.387
																										0.725
																										0.631
																										0.108
																										0.206
																										0.299
																										0.086
																										0.336
																										0.01
																										0.504
																										0.703
																										0.296
																										0.04
																										0.181
																										0.605
																										0.719
																										0.357
																										0.522

## Sheet: Figure 4
Fig 4B	Distance to PML-NBs (all points; 𝜇m)					Distance to PML-NBs (𝜇m)									Fig 4C	Distance to vDNA (all points; 𝜇m)					Distance to vDNA (𝜇m)									Fig 4D	PML-NB Volume (𝜇m3)			Fig 4E	ChIP (% input bound)
	H2A	H2B	H3	H4		H2A no contact	H2A contact	H2B no contact	H2B contact	H3 no contact	H3 contact	H4 no contact	H4 contact			H2A	H2B	H3	H4		H2A no contact	H2A contact	H2B no contact	H2B contact	H3 no contact	H3 contact	H4 no contact	H4 contact			no vDNA	vDNA			US3		UL36
	0.595062	0.660046	0.098225	0.406606		0.775525	0.595062	1.10658	0.660046	0.516181	0.098225	1.0835	0.406606			0.267804	0.420183	0.061196	0.198228		0.342462	0.267804	0.47581	0.420183	0.535044	0.061196	0.760647	0.198228			0.053113	0.395807			IgG	PML	IgG	PML
	0.28324	0.313684	0.191273	0.270711		0.58368	0.28324	0.834605	0.313684	0.592036	0.191273	0.686665	0.270711			0.214403	0.318829	0.086785	0.249828		0.513861	0.214403	0.808246	0.318829	0.539065	0.086785	1.15439	0.249828			0.139642	0.287086			0.035896	0.310939	0.020972	0.408886
	0.316226	0.4854	0.68433	0.558086		1.14073	0.316226	1.34727	0.4854	1.35282	0.68433	0.634334	0.558086			0.408548	0.417982	0.231616	0.18691		0.628394	0.408548	0.85858	0.417982	1.1611	0.231616	0.633634	0.18691			0.186746	0.31089			0.015101	0.165635	0.010444	0.118359
	0.252165	0.479242	0.119896	0.328759		1.26726	0.252165	1.10238	0.479242	1.09369	0.119896	1.11386	0.328759			0.228332	0.271393	0.078666	0.203069		0.81276	0.228332	1.16269	0.271393	1.12956	0.078666	0.359255	0.203069			0.013022	0.045336			0.045728	0.540048	0.02145	0.533854
	0.378215	0.46514	0.073735	0.299912		1.05409	0.378215	0.588319	0.46514	0.781278	0.073735	0.928283	0.299912			0.275073	0.393172	0.106454	0.264496		1.15419	0.275073	0.898069	0.393172	0.981276	0.106454	1.03051	0.264496			0.419184	0.312936
	0.298712	0.258019	0.121418	0.07519		0.691748	0.298712	0.931751	0.258019	0.789732	0.121418	0.634455	0.07519			0.5191	0.152556	0.107133	0.211289		1.33472	0.5191	0.572334	0.152556	0.728058	0.107133	0.340925	0.211289			0.011241	0.292378
	0.463927	0.36523	0.089835	0.224153		0.366821	0.463927	0.423838	0.36523	1.0944	0.089835	0.803577	0.224153			0.229841	0.201046	0.466463	0.296747		1.12993	0.229841	0.932257	0.201046	0.836757	0.466463	0.735826	0.296747			0.442046	0.208852
	0.195651	0.195582	0.137361	0.640076		0.782907	0.195651	1.36632	0.195582	0.566405	0.137361	0.861053	0.640076			0.229462	0.223767	0.138633	0.236322		0.655317	0.229462	1.17283	0.223767	0.529408	0.138633	0.986082	0.236322			0.019084	0.121239
	0.461491	0.468537	0.194841	0.451545		0.616603	0.461491	0.866735	0.468537	0.859448	0.194841	1.39284	0.451545			0.370062	0.032059	0.058147	0.093964		0.705318	0.370062	0.852415	0.032059	0.586553	0.058147	0.485846	0.093964			0.235606	0.255836
	0.367365	0.410913	0.081912	0.391492		0.632115	0.367365	0.925076	0.410913	1.18153	0.081912	0.9696	0.391492			0.185755	0.137225	0.367128	0.417594		0.614842	0.185755	0.932946	0.137225	0.901007	0.367128	0.84706	0.417594			0.003694	0.393837
	0.391401	0.3311	0.085934	0.447047		1.52199	0.391401	1.0489	0.3311	0.864012	0.085934	0.840543	0.447047			0.22009	0.339836	0.069073	0.236526		0.517911	0.22009	1.01453	0.339836	1.24456	0.069073	0.896238	0.236526			0.12965	0.118902
	0.411043	0.471043	0.561269	0.09244		0.580684	0.411043	0.975147	0.471043	0.918577	0.561269	0.558386	0.09244			0.313774	0.186207	0.068993	0.110952		0.729306	0.313774	0.902617	0.186207	0.876125	0.068993	0.617723	0.110952			0.076713	0.154739
	0.484911	0.123242	0.136172	0.278077		0.985313	0.484911	0.900213	0.123242	0.821022	0.136172	0.446973	0.278077			0.207387	0.170709	0.17467	0.320936		1.1271	0.207387	0.839868	0.170709	0.804785	0.17467	0.73953	0.320936			0.165023	0.197569
	0.307844	0.334818	0.101356	0.111359		1.05999	0.307844	1.19782	0.334818	0.91906	0.101356	0.539852	0.111359			0.242474		0.181525	0.153781		0.569293	0.242474	0.44869		0.873087	0.181525	0.89907	0.153781			0.051384	0.352665
	0.227088	0.243413	0.142113	0.173917		0.637463	0.227088	0.903606	0.243413	1.1724	0.142113	1.21644	0.173917			0.325639	0.47581	0.173019	0.075768		1.04552	0.325639	1.35941		0.779876	0.173019	1.36158	0.075768			0.09153	0.352978
	0.349398	0.384172	0.158199	0.414587		0.336161	0.349398	1.34541	0.384172	0.536662	0.158199	1.23005	0.414587			0.221942	0.808246	0.044725	0.088132		1.01957	0.221942	0.799008		1.19781	0.044725	0.450779	0.088132			0.203355	0.113802
	0.231925	0.174962	0.222125	0.373333		1.48817	0.231925	0.772562	0.174962	1.03375	0.222125	1.05278	0.373333			0.302758	0.85858	0.169968	0.233809		0.581862	0.302758	0.949088		0.574834	0.169968	0.54037	0.233809			0.091395	0.364386
	0.241665	0.183917	0.047883	0.192244		0.749875	0.241665	1.1212	0.183917	1.20394	0.047883	1.20851	0.192244			0.497455	1.16269	0.058963	0.070824		1.2625	0.497455	1.38387		0.884641	0.058963	0.458614	0.070824			0.015148	0.253242
	0.569693	0.404049	0.169968	0.164902		0.744873	0.569693	0.723229	0.404049	1.57409	0.169968	0.930596	0.164902			0.087545	0.898069	0.116772	0.178864		0.87941	0.087545	1.11222		0.716233	0.116772	0.444325	0.178864			0.000679	0.133841
	0.54381	0.130693	0.133134	0.564969		0.987204	0.54381	1.39264	0.130693	0.459893	0.133134	0.6518	0.564969			0.229815	0.572334	0.106679	0.201485		0.820427	0.229815	0.7834		1.40968	0.106679	0.786687	0.201485			0.051103	0.035564
	0.298479	0.30044	0.073852	0.337165		1.27456	0.298479	0.983257	0.30044	0.93844	0.073852	0.765262	0.337165			0.513014	0.932257	0.054321	0.185024		0.901645	0.513014	1.33609		0.92155	0.054321	1.01529	0.185024			0.153074	0.248863
	0.433603	0.40138	0.082533	0.148894		1.11682	0.433603	0.820464	0.40138	1.43862	0.082533	0.988128	0.148894				1.17283	0.043352	0.408083		0.746617		0.949748		0.628275	0.043352	1.1169	0.408083			0.180141	0.105087
	0.301801	0.597942	0.112971	0.423329		1.05503	0.301801	1.02943	0.597942	0.718753	0.112971	0.980017	0.423329			0.342462	0.852415	0.109589	0.393344		1.0031		0.771929		0.847749	0.109589	1.25176	0.393344			0.047208	0.058619
	0.200497	0.303593	0.17918	0.399007		0.92303	0.200497	1.18521	0.303593	0.955045	0.17918	1.27891	0.399007			0.513861	0.932946	0.207871	0.138924		1.34022		0.982064		1.35255	0.207871	0.839307	0.138924			0.300556	0.28958
	0.454353	1.10658	0.202333	0.115365		0.994289	0.454353	0.837937		1.21654	0.202333	0.882564	0.115365			0.628394	1.01453	0.112648	0.16885		1.16139		1.16519		0.886599	0.112648	1.00509	0.16885			0.038359	0.178133
	0.101024	0.834605	0.039639	0.853648		0.728422	0.101024	0.938146		0.871811	0.039639	0.746293	0.853648			0.81276	0.902617	0.101455	0.217577		1.1242		0.8528		0.470336	0.101455	0.910973	0.217577			0.068055	0.068982
	0.250527	1.34727	0.094965	0.288156		0.603944	0.250527	0.949019		1.24751	0.094965	1.06238	0.288156			1.15419	0.839868	0.199922	0.372384		0.851528		0.939592		1.03096	0.199922	0.920739	0.372384			0.0506	0.022635
	0.303218	1.10238	0.136776	0.250729		0.649361	0.303218	0.783009		0.681388	0.136776	1.01213	0.250729			1.33472	0.44869	0.218404	0.083702		0.756548		0.756377		0.819999	0.218404	0.697321	0.083702			0.006222	0.102574
	0.535455	0.588319	0.215619	0.416413		1.05011	0.535455	0.809208		0.865577	0.215619	1.03201	0.416413			1.12993	1.35941	0.113753	0.555675		0.739009		0.771507		1.20873	0.113753	1.00788	0.555675			0.091891	0.059787
	0.484424	0.931751	0.098075	0.286227		1.28438	0.484424	1.23584		0.622037	0.098075	1.32065	0.286227			0.655317	0.799008	0.066867	0.180675		0.997913		1.19315		0.6284	0.066867	0.989813	0.180675			0.021749	0.001367
	0.775525	0.423838	0.124866	0.223882		0.888857		0.884733		0.629409	0.124866	0.425534	0.223882			0.705318	0.949088	0.05938	0.154981		1.14917		0.315209		0.78974	0.05938	1.04546	0.154981			0.047462	0.304995
	0.58368	1.36632	0.145239	0.373073		1.20031		1.28911		0.947298	0.145239	0.743196	0.373073			0.614842	1.38387	0.026	0.278467		0.374321		0.89509		0.695647	0.026	1.34694	0.278467			0.115266	0.117223
	1.14073	0.866735	0.10097	0.386361		1.01111		0.981638		0.702499	0.10097	1.07324	0.386361			0.517911	1.11222	0.063795	0.215471		0.885649		1.33077		0.777446	0.063795	0.486131	0.215471			0.050843	0.189736
	1.26726	0.925076	0.110691	0.310407		0.50072		0.807859		1.44915	0.110691	0.617219	0.310407			0.729306	0.7834	0.104919	0.22837		1.11105		0.971119		1.12132	0.104919	0.718643	0.22837			0.460087	0.383491
	1.05409	1.0489	0.137848	0.248997		0.960876		0.751143		1.05077	0.137848	0.913039	0.248997			1.1271	1.33609	0.06657	0.146672		0.894276		0.95498		0.983614	0.06657	0.873744	0.146672			0.106895	0.055437
	0.691748	0.975147	0.128592	0.258965		0.941741		0.633553		0.927947	0.128592	0.987378	0.258965			0.569293	0.949748	0.057115			0.830227		0.851509		0.614638	0.057115	0.90342				0.0298	0.218044
	0.366821	0.900213	0.061203	0.368176		1.15426		1.01882		0.928404	0.061203	0.68229	0.368176			1.04552	0.771929	0.085828	0.760647		0.953247		0.829255		0.786731	0.085828	0.697795				0.021714	0.19445
	0.782907	1.19782	0.075357	0.449167		0.387556		0.648048		1.3655	0.075357	0.623139	0.449167			1.01957	0.982064	0.113943	1.15439		1.13095		0.613674		0.714105	0.113943	1.07738				0.013912	0.364199
	0.616603	0.903606	0.084016	0.262339		0.76124		0.499262		1.17617	0.084016	1.08047	0.262339			0.581862	1.16519	0.215305	0.633634		0.416225		1.02177		1.30824	0.215305	0.814617				0.027165	0.362858
	0.632115	1.34541	0.075247	0.178273		1.05044		1.04251		0.460493	0.075247	1.0599	0.178273			1.2625	0.8528	0.094276	0.359255		0.835275		0.586057		0.93456	0.094276	1.03788				0.220297	0.174437
	1.52199	0.772562	0.130341	0.237395		1.15877		0.594684		0.921583	0.130341	1.42581	0.237395			0.87941	0.939592	0.059061	1.03051		0.870744		0.567993		0.998635	0.059061	0.77718				0.034497	0.283126
	0.580684	1.1212	0.123714	0.278813		0.864334		1.28178		1.24383	0.123714	0.708644	0.278813			0.820427	0.756377	0.10999	0.340925		1.1303		1.10935		0.971513	0.10999	0.791325				0.053744	0.189304
	0.985313	0.723229	0.205693	0.094902		0.796605		0.856041		0.460602	0.205693	0.891389	0.094902			0.901645	0.771507	0.131683	0.735826		1.01413		0.528769		1.19357	0.131683	0.693874				0.002334	0.201184
	1.05999	1.39264	0.594497	1.0835		0.453269		0.533113		0.656111	0.594497	1.14027				0.746617	1.19315	0.159218	0.986082		0.734538		0.832026		1.06008	0.159218	0.907802				0.007462	0.171659
	0.637463	0.983257	0.092478	0.686665		0.781726		0.96692		0.750426	0.092478	0.78289				1.0031	0.315209	0.103098	0.485846		0.498653		0.544363		0.960769	0.103098	0.718217				0.019287	0.458359
	0.336161	0.820464	0.091591	0.634334		1.08685		0.829996		0.823239	0.091591	1.55177				1.34022	0.89509	0.234547	0.84706		0.814832		1.27921		0.47511	0.234547	0.666851				0.078393	0.087416
	1.48817	1.02943	0.097626	1.11386		1.24482		1.09024		0.927942	0.097626	0.878645				1.16139	1.33077	0.0545	0.896238		1.18859		0.593182		1.18609	0.0545	0.60253				0.072139	0.127262
	0.749875	1.18521	0.093866	0.928283		0.919809		1.09418		0.974412	0.093866	1.4452				1.1242	0.971119		0.617723		1.0315		0.561269		0.445197		1.03634				0.043125	0.000723
	0.744873	0.837937	0.516181	0.634455		0.681874		1.37497		1.16555		0.995882				0.851528	0.95498	0.535044	0.73953		0.576429		1.04791		0.574548		1.03068				0.097658	0.224674
	0.987204	0.938146	0.592036	0.803577		0.763881		1.25808		0.88916		1.24839				0.756548	0.851509	0.539065	0.89907		1.18288		0.85637		0.837091		1.4011				0.027307	0.32838
	1.27456	0.949019	1.35282	0.861053		1.35748		1.16222		0.779831		0.921731				0.739009	0.829255	1.1611	1.36158		0.765565		1.02239		0.771416		0.968065				0.005013	0.110556
	1.11682	0.783009	1.09369	1.39284		1.00884		1.05756		0.970046		0.864681				0.997913	0.613674	1.12956	0.450779		1.00538		1.10573		0.924947		1.01171				0.134614	0.298107
	1.05503	0.809208	0.781278	0.9696		1.17948		0.721852		1.02253		0.732325				1.14917	1.02177	0.981276	0.54037		1.34242		1.20535		1.3593		0.502577				0.146793	0.351557
	0.92303	1.23584	0.789732	0.840543		1.01231		1.21048		1.33541		1.3633				0.374321	0.586057	0.728058	0.458614		1.18558		1.07418		0.954267		0.574509				0.003215	0.190969
	0.994289	0.884733	1.0944	0.558386		1.22983		1.02931		0.795091		0.830819				0.885649	0.567993	0.836757	0.444325		0.43201		1.33639		0.912099		1.21246				0.149624	0.063442
	0.728422	1.28911	0.566405	0.446973		1.03302		1.37975		0.868915		1.20026				1.11105	1.10935	0.529408	0.786687		0.486828		1.13458		0.843662		0.84652				0.225922	0.074358
	0.603944	0.981638	0.859448	0.539852		0.513483		1.20822		0.632471		0.641695				0.894276	0.528769	0.586553	1.01529		1.12029		0.949812		0.765318		0.635305				0.042193	0.322014
	0.649361	0.807859	1.18153	1.21644		1.09403		0.942511				0.720393				0.830227	0.832026	0.901007	1.1169		0.921323		1.14179		1.02027		1.00539				0.131553	0.15373
	1.05011	0.751143	0.864012	1.23005		0.72389		0.892186				0.625731				0.953247	0.544363	1.24456	1.25176		0.979346		1.30434		0.676681		1.11219				0.139874	0.139069
	1.28438	0.633553	0.918577	1.05278		1.33818		0.6583				1.24314				1.13095	1.27921	0.876125	0.839307		1.19158		0.767751		1.00607		0.983097				0.16592	0.072205
	0.888857	1.01882	0.821022	1.20851		1.07163		0.80461				0.748083				0.416225	0.593182	0.804785	1.00509		0.769151		1.06202		1.36178		0.646053				0.016654	0.103982
	1.20031	0.648048	0.91906	0.930596		0.612898		0.982385				0.704415				0.835275	0.561269	0.873087	0.910973		1.40333		1.2625		0.633749		0.281635				0.089155	0.119586
	1.01111	0.499262	1.1724	0.6518		0.591256		0.960414				0.599596				0.870744	1.04791	0.779876	0.920739		0.371119		0.944117		0.928735		0.444115				0.027647	0.303717
	0.50072	1.04251	0.536662	0.765262		0.939526		0.690468				0.875023				1.1303	0.85637	1.19781	0.697321		0.982892		0.590028		0.580538		0.84362				0.102781	0.393244
	0.960876	0.594684	1.03375	0.988128		1.10355		1.38534				0.599783				1.01413	1.02239	0.574834	1.00788		0.706571		0.849914				0.918932				0.136129	0.085181
	0.941741	1.28178	1.20394	0.980017		0.860903		1.0383				0.618959				0.734538	1.10573	0.884641	0.989813		0.559039		0.981197				1.12653				0.064403	0.007335
	1.15426	0.856041	1.57409	1.27891		0.577304		0.7227				0.830763				0.498653	1.20535	0.716233	1.04546		0.779294		0.889548				0.941027				0.188482	0.124899
	0.387556	0.533113	0.459893	0.882564		0.87082		0.638222				0.775829				0.814832	1.07418	1.40968	1.34694		0.687116		0.603202				0.778692				0.209147	0.151958
	0.76124	0.96692	0.93844	0.746293		1.09983		0.766433				0.891243				1.18859	1.33639	0.92155	0.486131		1.02247		1.05036				1.29245				0.034055	0.209824
	1.05044	0.829996	1.43862	1.06238		1.02872		1.07054				1.15113				1.0315	1.13458	0.628275	0.718643		1.12264		1.30116				0.504929				0.137456	0.183675
	1.15877	1.09024	0.718753	1.01213		0.778719		0.921468				1.38851				0.576429	0.949812	0.847749	0.873744		0.822284		0.437742				1.1272				0.144606	0.257561
	0.864334	1.09418	0.955045	1.03201		0.693255		1.11536				0.676808				1.18288	1.14179	1.35255	0.90342		0.904884		0.614				1.08453				0.182425	0.111087
	0.796605	1.37497	1.21654	1.32065		1.06353		1.00151				1.13826				0.765565	1.30434	0.886599	0.697795		0.982889		0.857044				1.289				0.394352	0.186817
	0.453269	1.25808	0.871811	0.425534		1.31313		0.870985				0.648727				1.00538	0.767751	0.470336	1.07738		0.7642		1.12104				0.890236				0.063365	0.479855
	0.781726	1.16222	1.24751	0.743196		1.14564		1.02309				1.28065				1.34242	1.06202	1.03096	0.814617		0.756774		0.935782				1.31294				0.184863	0.378434
	1.08685	1.05756	0.681388	1.07324		0.943007		0.974473				0.637332				1.18558	1.2625	0.819999	1.03788		1.12445		0.876434				0.855083				0.01679	0.492761
	1.24482	0.721852	0.865577	0.617219		1.06274		0.853647				0.874017				0.43201	0.944117	1.20873	0.77718		1.3377		1.02335				0.970179				0.083122	0.352758
	0.919809	1.21048	0.622037	0.913039		0.450423		0.817397				0.763137				0.486828	0.590028	0.6284	0.791325		1.04895		0.964602				0.873929				0.152943	0.327678
	0.681874	1.02931	0.629409	0.987378		0.805504		0.453387				0.855454				1.12029	0.849914	0.78974	0.693874		0.889487		0.750237				1.27746				0.165056	0.438312
	0.763881	1.37975	0.947298	0.68229		0.818757		0.640353				1.12487				0.921323	0.981197	0.695647	0.907802		1.11492		1.05007				0.676357				0.197048	0.484438
	1.35748	1.20822	0.702499	0.623139		0.809831		1.11993				1.20308				0.979346	0.889548	0.777446	0.718217		0.356002		0.981152				0.726972				0.161915	0.225431
	1.00884	0.942511	1.44915	1.08047		0.973273		0.731662				0.899287				1.19158	0.603202	1.12132	0.666851		0.844889		0.687405				0.397418				0.190463	0.133188
	1.17948	0.892186	1.05077	1.0599		1.04178		1.00447				0.978445				0.769151	1.05036	0.983614	0.60253		0.873072		0.424739				0.5708				0.015936	0.430865
	1.01231	0.6583	0.927947	1.42581		1.30257		0.996293				1.0471				1.40333	1.30116	0.614638	1.03634		0.446582		0.611326				1.20352				0.032762	0.177256
	1.22983	0.80461	0.928404	0.708644		1.36557		1.2224				0.869366				0.371119	0.437742	0.786731	1.03068		0.759565		0.754807				0.790321				0.140508	0.627559
	1.03302	0.982385	1.3655	0.891389		0.563093		0.757243				0.474717				0.982892	0.614	0.714105	1.4011		0.943708		0.439242				0.611505				0.004673	0.4876
	0.513483	0.960414	1.17617	1.14027		0.892203		0.90401				0.960435				0.706571	0.857044	1.30824	0.968065		1.4294		0.691473				0.790974				0.001538	0.177454
	1.09403	0.690468	0.460493	0.78289		0.810449		0.866684				0.779722				0.559039	1.12104	0.93456	1.01171		1.05776		0.906312				0.6012				0.210842	0.459616
	0.72389	1.38534	0.921583	1.55177		0.97696		1.02909				0.984569				0.779294	0.935782	0.998635	0.502577		1.33291		0.682989				0.53208				0.129763	0.329656
	1.33818	1.0383	1.24383	0.878645		0.924071		1.12836				1.08121				0.687116	0.876434	0.971513	0.574509		0.651726		1.19648				0.947299				0.067604	0.339631
	1.07163	0.7227	0.460602	1.4452		1.23022		0.95213				0.791635				1.02247	1.02335	1.19357	1.21246		0.878673		1.05766				0.661242				0.002234	0.28752
	0.612898	0.638222	0.656111	0.995882		1.19091		0.9601				1.09337				1.12264	0.964602	1.06008	0.84652		1.06425		1.20508				0.794125				0.389473	0.265272
	0.591256	0.766433	0.750426	1.24839		0.872596		0.510339				1.1984				0.822284	0.750237	0.960769	0.635305		0.820461		0.763829				0.564984				0.079952	0.433298
	0.939526	1.07054	0.823239	0.921731		1.10741		0.494082				0.983905				0.904884	1.05007	0.47511	1.00539		0.86634		0.923809				0.773772				0.34518	0.139891
	1.10355	0.921468	0.927942	0.864681		0.976494		0.778195				1.37168				0.982889	0.981152	1.18609	1.11219		1.19491		0.872559				0.960492				0.017049	0.416631
	0.860903	1.11536	0.974412	0.732325		0.731674		1.12263				1.01151				0.7642	0.687405	0.445197	0.983097		1.10243		1.04325				1.18951				0.130332	0.132657
	0.577304	1.00151	1.16555	1.3633		0.68111		1.32942				0.641399				0.756774	0.424739	0.574548	0.646053		0.965176		1.13227				1.38356				0.252244	0.211292
	0.87082	0.870985	0.88916	0.830819		0.584778		0.850879				1.03098				1.12445	0.611326	0.837091	0.281635		0.680083		0.940296				1.32416				0.056247	0.084688
	1.09983	1.02309	0.779831	1.20026		1.28392		1.05255				0.461221				1.3377	0.754807	0.771416	0.444115		1.13956		0.939156				0.767147				0.116699	0.051436
	1.02872	0.974473	0.970046	0.641695		0.943059		0.767438				1.2143				1.04895	0.439242	0.924947	0.84362		0.628765		0.568409				0.720866				0.096278	0.140319
	0.778719	0.853647	1.02253	0.720393		1.18159		1.09545								0.889487	0.691473	1.3593	0.918932		0.934981		0.437719				0.309491				0.428	0.52874
	0.693255	0.817397	1.33541	0.625731		0.987912		0.735899								1.11492	0.906312	0.954267	1.12653		0.630507		0.868395				1.25936				0.007954	0.216185
	1.06353	0.453387	0.795091	1.24314		0.406851		1.52584								0.356002	0.682989	0.912099	0.941027		0.618391		1.06552				0.463895				0.26386	0.094961
	1.31313	0.640353	0.868915	0.748083		0.849265		1.421								0.844889	1.19648	0.843662	0.778692		0.988384		1.15218				1.05968				0.049594	0.559066
	1.14564	1.11993	0.632471	0.704415		0.311453		0.751704								0.873072	1.05766	0.765318	1.29245		1.31774		1.02119				0.56564				0.071926	0.340745
	0.943007	0.731662		0.599596		0.602252		0.650759								0.446582	1.20508	1.02027	0.504929		0.959809		0.963672				0.540986				0.302424	0.38292
	1.06274	1.00447		0.875023		0.700092		1.00855								0.759565	0.763829	0.676681	1.1272		1.13418		0.604103				0.847322				0.085017	0.298056
	0.450423	0.996293		0.599783		0.904806		0.559398								0.943708	0.923809	1.00607	1.08453		0.556818		0.252307				0.87456				0.181521	0.186777
	0.805504	1.2224		0.618959		0.720669		0.878796								1.4294	0.872559	1.36178	1.289		0.875546		1.07525				0.382053				0.003946	0.260224
	0.818757	0.757243		0.830763		0.902535		0.948129								1.05776	1.04325	0.633749	0.890236		0.770871		1.17422				0.968397				0.041688	0.127422
	0.809831	0.90401		0.775829		0.863681		1.17019								1.33291	1.13227	0.928735	1.31294		0.600597		1.24229				0.814031				0.048946	0.340044
	0.973273	0.866684		0.891243		0.888423		0.815396								0.651726	0.940296	0.580538	0.855083		0.39706		1.18211				0.841411				0.016733	0.152409
	1.04178	1.02909		1.15113		1.23997		1.03643								0.878673	0.939156		0.970179		0.743225		0.708988				1.17748				0.11261	0.101926
	1.30257	1.12836		1.38851		0.659659		0.485785								1.06425	0.568409		0.873929		0.713558		0.68797				1.09099				0.002289	0.262918
	1.36557	0.95213		0.676808		0.795306		0.810212								0.820461	0.437719		1.27746		0.91723		1.02563				1.07584				0.039818	0.335019
	0.563093	0.9601		1.13826		0.703745		1.15975								0.86634	0.868395		0.676357		0.792914		0.56739				0.967116				0.075158	0.282704
	0.892203	0.510339		0.648727		0.731343		1.00521								1.19491	1.06552		0.726972		0.946372		0.880345				0.5657				0.051204	0.300967
	0.810449	0.494082		1.28065		0.78045		0.723966								1.10243	1.15218		0.397418		1.25148		0.586514				1.02411				0.046625	0.084503
	0.97696	0.778195		0.637332		1.15557		1.14537								0.965176	1.02119		0.5708		0.534084		0.986441				0.816031				0.0386	0.534681
	0.924071	1.12263		0.874017		0.441748		0.80313								0.680083	0.963672		1.20352		0.880874		1.03311				0.970648				0.069618	0.117539
	1.23022	1.32942		0.763137		1.1824		0.930481								1.13956	0.604103		0.790321		0.780103		0.870603				1.12648				0.060555	0.403736
	1.19091	0.850879		0.855454		0.429835		1.40559								0.628765	0.252307		0.611505		0.773178		1.1113				0.827094				0.096181	0.202761
	0.872596	1.05255		1.12487		0.75951		1.20184								0.934981	1.07525		0.790974		0.737942		0.477011				1.096				0.001126	0.205647
	1.10741	0.767438		1.20308		0.818927		1.02932								0.630507	1.17422		0.6012		1.07928		0.637138				1.20988				0.01215	0.248522
	0.976494	1.09545		0.899287		0.973563		1.10405								0.618391	1.24229		0.53208		1.19132		1.06746				0.976152				0.005621	0.088919
	0.731674	0.735899		0.978445		1.00295		1.14118								0.988384	1.18211		0.947299		0.405455		0.953593				0.504417				0.064042	0.017631
	0.68111	1.52584		1.0471		0.983691		0.893164								1.31774	0.708988		0.661242		0.815402		1.21929				1.11458				0.035058	0.162306
	0.584778	1.421		0.869366		1.18913		1.16152								0.959809	0.68797		0.794125		1.15056		0.89957				0.643155				0.168458	0.513912
	1.28392	0.751704		0.474717		0.971587		0.82552								1.13418	1.02563		0.564984		1.0206		0.420698				1.15256				0.002089	0.245123
	0.943059	0.650759		0.960435		0.577408		1.0021								0.556818	0.56739		0.773772		0.773661		0.871145				1.12233				0.207512	0.164669
	1.18159	1.00855		0.779722		1.24797		0.750092								0.875546	0.880345		0.960492		0.637593		0.946094				0.979756				0.100954	0.066619
	0.987912	0.559398		0.984569		0.868296		1.40093								0.770871	0.586514		1.18951		0.93268		1.35723				0.708519				0.023171	0.108765
	0.406851	0.878796		1.08121		0.925558		0.530741								0.600597	0.986441		1.38356		0.955538		1.10724				0.608296				0.163389	0.039467
	0.849265	0.948129		0.791635		0.916808		1.21149								0.39706	1.03311		1.32416		0.570132		1.15499				1.18725				0.061918	0.281372
	0.311453	1.17019		1.09337		1.21769		1.02237								0.743225	0.870603		0.767147		0.968305		1.13406				0.827854				0.127284	0.176216
	0.602252	0.815396		1.1984		0.482351		1.05376								0.713558	1.1113		0.720866		1.2406		1.03416				1.11325				0.055757	0.234783
	0.700092	1.03643		0.983905		1.16139		0.668051								0.91723	0.477011		0.309491		0.89331		0.925332				1.07971				0.183615	0.168542
	0.904806	0.485785		1.37168		0.837185		0.913956								0.792914	0.637138		1.25936		0.919458		1.07783				1.29503				0.005559	0.207596
	0.720669	0.810212		1.01151		0.596561		0.846628								0.946372	1.06746		0.463895		0.88373		0.897056				0.997062				0.325315	0.272678
	0.902535	1.15975		0.641399		0.958685		1.25116								1.25148	0.953593		1.05968		1.1958		0.87116				1.41163				0.205916	0.342043
	0.863681	1.00521		1.03098		0.727607		1.20107								0.534084	1.21929		0.56564		0.467911		0.387057				1.07672				0.046545	0.137902
	0.888423	0.723966		0.461221		1.02823		0.787769								0.880874	0.89957		0.540986		0.566212		0.93469				0.533523				0.037163	0.432124
	1.23997	1.14537		1.2143		0.978006		1.21782								0.780103	0.420698		0.847322		1.20898		0.673886				1.15001				0.243086	0.332027
	0.659659	0.80313				0.652804		1.03965								0.773178	0.871145		0.87456		0.915359		1.02666								0.391535	0.579696
	0.795306	0.930481				1.24132		0.952868								0.737942	0.946094		0.382053		0.992883		1.01318								0.058404	0.595451
	0.703745	1.40559				0.850273		0.79627								1.07928	1.35723		0.968397		0.695817		0.563895								0.039889	0.169927
	0.731343	1.20184				1.38264		0.89306								1.19132	1.10724		0.814031		0.906		0.847329								0.025067	0.27025
	0.78045	1.02932				1.02847		1.04765								0.405455	1.15499		0.841411		0.354527		1.37297								0.281812	0.154819
	1.15557	1.10405				1.29535		1.13283								0.815402	1.13406		1.17748		0.684305		1.02019								0.189397	0.183408
	0.441748	1.14118				0.746793		0.745031								1.15056	1.03416		1.09099		0.654156		0.833647								0.037718	0.102305
	1.1824	0.893164				0.923334		1.0107								1.0206	0.925332		1.07584		1.1725		1.1523								0.132839	0.438789
	0.429835	1.16152				1.39075		1.29052								0.773661	1.07783		0.967116		1.05451		1.24443								0.561885	0.501882
	0.75951	0.82552				1.07398		0.45302								0.637593	0.897056		0.5657		0.895623		1.25183								0.000667	0.100344
	0.818927	1.0021						0.951287								0.93268	0.87116		1.02411		1.36228		0.723449								0.02966	0.224899
	0.973563	0.750092						0.954813								0.955538	0.387057		0.816031		0.983625		0.841072								0.444097	0.176687
	1.00295	1.40093						1.13949								0.570132	0.93469		0.970648		1.16485		0.973824								0.054623	0.212367
	0.983691	0.530741						1.03158								0.968305	0.673886		1.12648		0.706865		0.972332								0.000793	0.147117
	1.18913	1.21149						0.679543								1.2406	1.02666		0.827094		0.86598		1.09061								0.107424
	0.971587	1.02237						1.15357								0.89331	1.01318		1.096		1.32839		1.09102								0.004416
	0.577408	1.05376						0.899714								0.919458	0.563895		1.20988		1.01397		0.761474								0.091465
	1.24797	0.668051						0.890722								0.88373	0.847329		0.976152				1.02415								0.209952
	0.868296	0.913956						0.802298								1.1958	1.37297		0.504417				0.736948								0.110792
	0.925558	0.846628						1.16637								0.467911	1.02019		1.11458				1.25874								0.308178
	0.916808	1.25116						0.814233								0.566212	0.833647		0.643155				0.869135								0.157602
	1.21769	1.20107						1.06								1.20898	1.1523		1.15256				0.434429								0.019028
	0.482351	0.787769						0.966212								0.915359	1.24443		1.12233				0.96674								0.282222
	1.16139	1.21782						1.0764								0.992883	1.25183		0.979756				1.20192								0.000164
	0.837185	1.03965						0.922158								0.695817	0.723449		0.708519				1.11532								0.483112
	0.596561	0.952868						1.15132								0.906	0.841072		0.608296				0.61377								0.165103
	0.958685	0.79627						0.93051								0.354527	0.973824		1.18725				1.08006								0.008932
	0.727607	0.89306						0.986845								0.684305	0.972332		0.827854				0.911093								0.001819
	1.02823	1.04765						1.15893								0.654156	1.09061		1.11325				0.980466								0.337072
	0.978006	1.13283						0.857745								1.1725	1.09102		1.07971				0.863391								0.105319
	0.652804	0.745031						0.837892								1.05451	0.761474		1.29503				1.19424								0.015764
	1.24132	1.0107						0.72779								0.895623	1.02415		0.997062				0.797428								0.058915
	0.850273	1.29052						0.97646								1.36228	0.736948		1.41163				1.09494								0.000391
	1.38264	0.45302						0.924716								0.983625	1.25874		1.07672				0.946629								0.178377
	1.02847	0.951287						1.14859								1.16485	0.869135		0.533523				1.02201								0.006752
	1.29535	0.954813						1.30514								0.706865	0.434429		1.15001				0.365883								0.05362
	0.746793	1.13949						1.00262								0.86598	0.96674						1.13116								0.125875
	0.923334	1.03158						1.26627								1.32839	1.20192						0.61353								0.114582
	1.39075	0.679543														1.01397	1.11532						1.20441								0.101122
	1.07398	1.15357															0.61377						0.96808								0.152895
		0.899714															1.08006						0.789018								0.03794
		0.890722															0.911093						0.705017								0.117023
		0.802298															0.980466						0.918729								0.002748
		1.16637															0.863391						0.430329								0.035924
		0.814233															1.19424						0.903054								0.094364
		1.06															0.797428						1.04263								0.053493
		0.966212															1.09494						1.03137								0.043543
		1.0764															0.946629						1.318								0.030253
		0.922158															1.02201						1.05725								0.101474
		1.15132															0.365883						1.01499								0.030835
		0.93051															1.13116						0.837616								0.23604
		0.986845															0.61353						1.21432								0.034242
		1.15893															1.20441						0.946074								0.038792
		0.857745															0.96808						0.357371								0.041434
		0.837892															0.789018						0.388762								0.112029
		0.72779															0.705017						0.509288								0.025304
		0.97646															0.918729						1.05565								0.056862
		0.924716															0.430329						1.08686								0.17351
		1.14859															0.903054						1.14446								0.188681
		1.30514															1.04263						0.789874								0.120248
		1.00262															1.03137						0.825291								0.054311
		1.26627															1.318														0.037438
																	1.05725														0.043406
																	1.01499														0.055991
																	0.837616														0.0389
																	1.21432														0.077298
																	0.946074														0.063489
																	0.357371														0.043944
																	0.388762														0.011326
																	0.509288														0.01447
																	1.05565														0.057558
																	1.08686														0.103565
																	1.14446														0.028185
																	0.789874														0.142723
																	0.825291														0.084046
																															0.062919
																															0.001732
																															0.301369
																															0.254709
																															0.169863
																															0.13744
																															0.136156
																															0.013556
																															0.051049
																															0.157268
																															0.153047
																															0.142996
																															0.163444
																															0.179511
																															0.118537
																															0.193226
																															0.00492
																															0.289649
																															0.150224
																															0.147518
																															0.065336
																															0.2483
																															0.018737
																															0.162224
																															0.330338
																															0.166997
																															0.156642
																															0.211259
																															0.315025
																															0.067576
																															0.041497
																															0.343302
																															0.239168
																															0.027246
																															0.224874
																															0.400357
																															0.027386
																															0.236856
																															0.204206
																															0.103383
																															0.026919
																															0.269586
																															0.337413
																															0.225828
																															0.071897
																															0.199509
																															0.120122
																															0.085335
																															0.153052
																															0.077869
																															0.052664
																															0.129493
																															0.194909
																															0.089412
																															0.133602
																															0.1155
																															0.153533
																															0.106545
																															0.138278
																															0.000863
																															0.16948
																															0.228272
																															0.213358
																															0.002822
																															0.068339
																															0.147527
																															0.104789
																															0.396539
																															0.043943
																															0.143466
																															0.244207
																															0.127406
																															0.051778
																															0.013264
																															0.167184
																															0.06108
																															0.046791
																															0.029651
																															0.067114
																															0.044769
																															0.089915
																															0.081246
																															0.128824
																															0.07239
																															0.061217
																															0.008608
																															0.037961
																															0.186297
																															0.010933
																															0.042346
																															0.012526
																															0.045535
																															0.021318
																															0.170969
																															0.068148
																															0.055954
																															0.071467
																															0.022554
																															0.172451
																															0.098944
																															0.044839
																															0.019114
																															0.073555
																															0.028927
																															0.05826
																															0.040403
																															0.09006
																															0.195293
																															0.229794
																															0.126409
																															0.032225
																															0.032964
																															0.279656
																															0.058933
																															0.275744
																															0.322572
																															0.010227
																															0.056003
																															0.038947
																															0.012899
																															0.018129
																															0.018546
																															0.012145
																															0.292186
																															0.033205
																															0.018043
																															0.049443
																															0.049496
																															0.016745
																															0.004748
																															0.348246
																															0.065878
																															0.030177
																															0.059074
																															0.014061
																															0.0029
																															0.198297
																															0.003914
																															0.237602
																															0.008175
																															0.072821
																															0.162803
																															0.184881
																															0.118176
																															0.233173
																															0.060526
																															0.104841
																															0.358201
																															0.20188
																															0.024342
																															0.084911
																															0.050959
																															0.165086
																															0.104588
																															0.175255
																															0.212637
																															0.029718
																															0.128016
																															0.102988
																															0.001013
																															0.08419
																															0.342031
																															0.426125
																															0.28367
																															0.089315
																															0.077191
																															0.107699
																															0.186832
																															0.002208
																															0.100022
																															0.354404
																															0.271857
																															0.153823
																															0.019189
																															0.175992
																															0.227069
																															0.196509
																															0.085007
																															0.260829
																															0.458542
																															0.191897
																															0.060567
																															0.326413
																															0.050594
																															0.432678
																															0.031331
																															0.323861
																															0.294026
																															0.146765
																															0.210877
																															0.145405
																															0.331611
																															0.218877
																															0.079046
																															0.223813
																															0.038369
																															0.02592
																															0.196849
																															0.273862
																															0.17274
																															0.063226
																															0.338358
																															0.251357
																															0.32084
																															0.195007
																															0.128505
																															0.222371
																															0.110401
																															0.172346
																															0.139728
																															0.040533
																															0.005481
																															0.066531
																															0.010954
																															0.301001
																															0.153909
																															0.167425
																															0.218879
																															0.046673
																															0.195134
																															0.19037
																															0.205
																															0.196812
																															0.021869
																															0.038009
																															0.459517
																															0.126048
																															0.088956
																															0.404307
																															0.004406
																															0.214717
																															0.088462
																															0.332711
																															0.001399
																															0.193443
																															0.1529
																															0.07018
																															0.018695
																															0.392787
																															0.247537
																															0.111218
																															0.045819
																															0.627268
																															0.330106
																															0.463604
																															0.032255
																															0.204388
																															0.180659
																															0.149541
																															0.249286
																															0.118902
																															0.201196
																															0.152973
																															0.294871
																															0.222957
																															0.105626
																															0.050043
																															0.106298
																															0.059648
																															0.043288
																															0.045166
																															0.181409
																															0.138741
																															0.186688
																															0.014728
																															0.109754
																															0.002597
																															0.34426
																															0.161264
																															0.087405
																															0.002302
																															0.179622
																															0.25417
																															0.282125
																															0.078992
																															0.193147
																															0.14881
																															0.264563
																															0.017042
																															0.224589
																															0.002067
																															0.07621
																															0.076884
																															0.125268
																															0.165332
																															0.117833
																															0.208492
																															0.108486
																															0.10491
																															0.336282
																															0.060523
																															0.099324
																															0.19172
																															0.352029
																															0.208143
																															0.310626
																															0.209034
																															0.20749
																															0.220796
																															0.084679
																															0.252392
																															0.04799
																															0.185136
																															0.136186
																															0.333654
																															0.152582
																															0.000753
																															0.064187
																															0.026241
																															0.08517
																															0.191774
																															0.370513
																															0.054953
																															0.191946
																															0.001638
																															0.1622
																															0.168888
																															0.005445
																															0.206069
																															0.078104
																															0.055509
																															0.112132
																															0.194358
																															0.029323
																															0.248483
																															0.403188
																															0.024084
																															0.059409
																															0.044048
																															0.003367
																															0.024162
																															0.130892
																															0.117464
																															0.204021
																															0.124534
																															0.086236
																															0.081175
																															0.059866
																															0.300952
																															0.051268
																															0.257174
																															0.110351
																															0.196903
																															0.096488
																															0.003376
																															0.041225
																															0.115013
																															0.231217
																															0.16123
																															0.385403
																															0.198358
																															0.040724
																															0.068277
																															0.081732
																															0.049911
																															0.027221
																															0.043605
																															0.013825
																															0.113821
																															0.094313
																															0.021427
																															0.014088
																															0.17068
																															0.058044
																															0.02951
																															0.001011
																															0.083796
																															0.123364
																															0.041542
																															0.048855
																															0.154206
																															0.156289
																															0.0071
																															0.142841
																															0.015634
																															0.000647
																															0.021936
																															0.226166
																															0.024869
																															0.1111
																															0.276046
																															0.16093
																															0.170203
																															0.157445
																															0.251826
																															0.12279
																															0.246787
																															0.150604
																															0.032835
																															0.162612
																															0.174694
																															0.065514
																															0.338955
																															0.214916
																															0.281923
																															0.207345
																															0.002111
																															0.010567
																															0.090533
																															0.281639
																															0.30802
																															0.01557
																															0.082919
																															0.028876
																															0.030746
																															0.187288
																															0.117247
																															0.289909
																															0.209099
																															0.038906
																															0.008411
																															0.188213
																															0.000665
																															0.179491
																															0.039873
																															0.13379
																															0.037335
																															0.126268
																															0.259685
																															0.141316
																															0.053486
																															0.192665
																															0.044695
																															0.165836
																															0.202686
																															0.235045
																															0.291537
																															0.081132
																															0.172221
																															0.016545
																															0.198779
																															0.227007
																															0.307747
																															0.04601
																															0.245919
																															0.214567
																															0.039043
																															0.263817
																															0.230019
																															0.360314
																															0.123698
																															0.176431
																															0.289377
																															0.345269
																															0.059751
																															0.024962
																															0.180707
																															0.484578
																															0.274251
																															0.20774
																															0.373301
																															0.042477
																															0.353693
																															0.124948
																															0.251307
																															0.022225
																															0.28404
																															0.093405
																															0.215296
																															0.060852
																															0.270053
																															0.224436
																															0.068913
																															0.086948
																															0.050229
																															0.015839
																															0.424713
																															0.150363
																															0.006842
																															0.062152
																															0.11361
																															0.23091
																															0.022966
																															0.026706
																															0.056984
																															0.001728
																															0.006469
																															0.085625
																															0.038572
																															0.231445
																															0.305226
																															0.085733
																															0.020991
																															0.09589
																															0.014869
																															0.116695
																															0.173756
																															0.004974
																															0.125679
																															0.452716
																															0.069424
																															0.150276
																															0.182734
																															0.104847
																															0.007035
																															0.100269
																															0.024371
																															0.036588
																															0.16739
																															0.005213
																															0.019535
																															0.057654
																															0.019627
																															0.081045
																															0.071167
																															0.260555
																															0.685606
																															0.099412
																															0.112252
																															0.002206
																															0.239127
																															0.058903
																															0.070942
																															0.19417
																															0.332431
																															0.233672
																															0.169818
																															0.360269
																															0.047796
																															0.030753
																															0.292021
																															0.048567
																															0.025776
																															0.062661
																															0.041176
																															0.105265
																															0.397055
																															0.044267
																															0.129605
																															0.074556
																															0.194507
																															0.010497
																															0.35106
																															0.370372
																															0.181121
																															0.031713
																															0.228947
																															0.01415
																															0.000991
																															0.001583
																															0.003994
																															0.013095
																															0.005743
																															0.255486
																															0.117663
																															0.157628
																															0.071817
																															0.265008
																															0.29552
																															0.04247
																															0.092194
																															0.015656
																															0.04445
																															0.066729
																															0.012198
																															0.18184
																															0.416949
																															0.265156
																															0.126364
																															0.012893
																															0.177665
																															0.005676
																															0.00534
																															0.031203
																															0.086579
																															0.055785
																															0.088966
																															0.102235
																															0.253189
																															0.055756
																															0.55651
																															0.026904
																															0.122125
																															0.014249
																															0.116909
																															0.156554
																															0.000645
																															0.099386
																															0.113997
																															0.064225
																															0.137741
																															0.047585
																															0.087136
																															0.022787
																															0.24712
																															0.092389
																															0.431324
																															0.001452
																															0.023937
																															0.145395
																															0.022264
																															0.070755
																															0.142656
																															0.097046
																															0.310406
																															0.339321
																															0.265543
																															0.056716
																															0.002254
																															0.11369
																															0.018078
																															0.006579
																															0.108609
																															0.076156
																															0.255553
																															0.416541
																															0.12623
																															0.218016
																															0.441646
																															0.062913
																															0.299621
																															0.203846
																															0.375405
																															0.187745
																															0.292087
																															0.175642
																															0.181016
																															0.144779
																															0.002627
																															0.008565
																															0.05611
																															0.166101
																															0.137947
																															0.2898
																															0.073633
																															0.283763
																															0.028776
																															0.309022
																															0.012548
																															0.009421
																															0.05672
																															0.274702
																															0.059332
																															0.014163
																															0.166413
																															0.28879
																															0.115381
																															0.029961
																															0.04784
																															0.041684
																															0.12239
																															0.066974
																															0.040743
																															0.279965
																															0.17142
																															0.047126
																															0.213066
																															0.376268
																															0.209536
																															0.242491
																															0.266996
																															0.166219
																															0.306121
																															0.240225
																															0.153733
																															0.014763
																															0.36065
																															0.282718
																															0.147428
																															0.126307
																															0.389871
																															0.352734
																															0.102596
																															0.198124
																															0.005401
																															0.238639
																															0.274333
																															0.255998
																															0.380197
																															0.385883
																															0.218803
																															0.247797
																															0.072613
																															0.153759
																															0.228738
																															0.190016
																															0.208447
																															0.062999
																															0.035154
																															0.080892
																															0.004229
																															0.001476
																															0.312521
																															0.27439
																															0.108394
																															0.645748
																															0.251486
																															0.116188
																															0.04719
																															0.193843
																															0.026017
																															0.042574
																															0.110162
																															0.186115
																															0.139568
																															0.480147
																															0.281076
																															0.35514
																															0.157953
																															0.13117
																															0.255413
																															0.262665
																															0.155387
																															0.20499
																															0.119956
																															0.215482
																															0.090495
																															0.22883
																															0.210638
																															0.025801
																															0.066123
																															0.320314
																															0.043238
																															0.088113
																															0.064207
																															0.209428
																															0.282206
																															0.222713
																															0.028367
																															0.240214
																															0.220236
																															0.285979
																															0.074311
																															0.12632
																															0.000911
																															0.2941
																															0.185148
																															0.110679
																															0.235222
																															0.336767
																															0.336156
																															0.158297
																															0.249098
																															0.081585
																															0.047542
																															0.064446
																															0.145826
																															0.163648
																															0.007187
																															0.036503
																															0.026228
																															0.013865
																															0.047544
																															0.074884
																															0.037666
																															0.123443
																															0.021057
																															0.005256
																															0.245456
																															0.122318
																															0.073246
																															0.08044
																															0.130496
																															0.229526
																															0.001186
																															0.090108
																															0.091796
																															0.065578
																															0.440145
																															0.035713
																															0.182597
																															0.171621
																															0.089961
																															0.108641
																															0.110172
																															0.193935
																															0.231313
																															0.26618
																															0.048105
																															0.347116
																															0.282002
																															0.393033
																															0.298874
																															0.146956
																															0.189245
																															0.130678
																															0.213451
																															0.078745
																															0.252269
																															0.114028
																															0.030003
																															0.364967
																															0.270855
																															0.002708
																															0.223347
																															0.17924
																															0.087162
																															0.231507
																															0.170281
																															0.097593
																															0.167597
																															0.045243
																															0.081218
																															0.018206
																															0.052893
																															0.091247
																															0.01191
																															0.114251
																															0.187062
																															0.137828
																															0.019331
																															0.19063
																															0.057469
																															0.025839
																															0.117771
																															0.08861
																															0.250839
																															0.052658
																															0.203158
																															0.115295
																															0.148617
																															0.242955
																															0.091911
																															0.249552
																															0.098044
																															0.032347
																															0.207773
																															0.226669
																															0.112644
																															0.115953
																															0.039444
																															0.134934
																															0.070265
																															0.144128
																															0.048805
																															0.112976
																															0.211189
																															0.148503
																															0.087124
																															0.080099
																															0.025757
																															0.114504
																															0.103357
																															0.114669
																															0.013226
																															0.00188
																															0.198715
																															0.041792
																															0.150213
																															0.09764
																															0.000663
																															0.147103
																															0.182695
																															0.064431
																															0.042771
																															0.037762
																															0.022098
																															0.072823
																															0.116047
																															0.059221
																															0.051584
																															0.092523
																															0.114645
																															0.115213
																															0.054219
																															0.270516
																															0.168206
																															0.151861
																															0.064063
																															0.10226
																															0.0727
																															0.003942
																															0.067515
																															0.105541
																															0.175114
																															0.002564
																															0.164658
																															0.16372
																															0.25269
																															0.252874
																															0.321102
																															0.166773
																															0.147484
																															0.175775
																															0.123287
																															0.055734
																															0.100622
																															0.068014
																															0.044593
																															0.082347
																															0.006081
																															0.004589
																															0.015045
																															0.007969
																															0.000261
																															0.126511
																															0.09292
																															0.084006
																															0.297739
																															0.111477
																															0.384143
																															0.307284
																															0.077149
																															0.031789
																															0.032257
																															0.088314
																															0.585738
																															0.09057
																															0.113439
																															0.331088
																															0.757507
																															0.001279
																															0.415426
																															0.038277
																															0.058261
																															0.350847
																															0.101653
																															0.063974
																															0.278365
																															0.007405
																															0.2036
																															0.120695
																															0.330381
																															0.261377
																															0.059425
																															0.280349
																															0.233619
																															0.107159
																															0.153392
																															0.143641
																															0.357659
																															0.004885
																															0.108769
																															0.044591
																															0.001433
																															0.046139
																															0.047182
																															0.00354
																															0.286278
																															0.117591
																															0.003013
																															0.020795
																															0.05031
																															0.000645
																															0.246044
																															0.109189
																															0.03405
																															0.071527
																															0.374251
																															0.088457
																															0.13741
																															0.113936
																															0.012074
																															0.15121
																															0.142662
																															0.019102
																															0.147151
																															0.22887
																															0.086746
																															0.130091
																															0.116689
																															0.103904
																															0.238754
																															0.054844
																															0.149186
																															0.154353
																															0.222529
																															0.078744
																															0.118798
																															0.039421
																															0.262795
																															0.020831
																															0.051139
																															0.231019
																															0.193353
																															0.080337
																															0.008386
																															0.111035
																															0.206266
																															0.171428
																															0.135161
																															0.031657
																															0.133101
																															0.470292
																															0.016701
																															0.071641
																															0.217354
																															0.016255
																															0.0223
																															0.277132
																															0.082805
																															0.084864
																															0.032382
																															0.119749
																															0.212912
																															0.260436
																															0.063808
																															0.023943
																															0.121384
																															0.142168
																															0.003621
																															0.320522
																															0.089575
																															0.012953
																															0.052821
																															0.050332
																															0.064253
																															0.101535
																															0.001768
																															0.016769
																															0.035862
																															0.033641
																															0.00866
																															0.1552
																															0.125631
																															0.101111
																															0.298615
																															0.005741
																															0.189695
																															0.138674
																															0.148717
																															0.315742
																															0.008949
																															0.080177
																															0.186748
																															0.141211
																															0.01065
																															0.023478
																															0.126658
																															0.271881
																															0.062497
																															0.291363
																															0.000919
																															0.00127
																															0.152227
																															0.290373
																															0.329122
																															0.007562
																															0.001659
																															0.064832
																															0.252947
																															0.021354
																															0.276386
																															0.286216
																															0.091961
																															0.12729
																															0.028882
																															0.291209
																															0.08987
																															0.260619
																															0.095204
																															0.640334
																															0.104735
																															0.111034
																															0.283847
																															0.198162
																															0.105085
																															0.072337
																															0.331711
																															0.05767
																															0.138731
																															0.170328
																															0.301226
																															0.177876
																															0.065517
																															0.117514
																															0.084394
																															0.127411
																															0.014851
																															0.031412
																															0.153134
																															0.165962
																															0.18825
																															0.07138
																															0.133343
																															0.128459
																															0.209812
																															0.100954
																															0.130479
																															0.169979
																															0.058591
																															0.100985
																															0.143821
																															0.113994
																															0.072388
																															0.140399
																															0.278466
																															0.136026
																															0.231554
																															0.167545
																															0.223085
																															0.002558
																															0.499691
																															0.001923
																															0.145156
																															0.029817
																															0.03244
																															0.192113
																															0.00656
																															0.135939
																															0.084327
																															0.017116
																															0.064846
																															0.173634
																															0.059326
																															0.098943
																															0.012615
																															0.023193
																															0.215529
																															0.009325
																															0.070137
																															0.194162
																															0.135376
																															0.190179
																															0.194361
																															0.197177
																															0.516434
																															0.112705
																															0.162431
																															0.142014
																															0.197718
																															0.100508
																															0.081566
																															0.131097
																															0.054506
																															0.157428
																															0.28855
																															0.219211
																															0.109294
																															0.209661
																															0.059237
																															0.183923
																															0.15735
																															0.029661
																															0.164582
																															0.3781
																															0.057926
																															0.355884
																															0.032491
																															0.034796
																															0.248525
																															0.048492
																															0.020102
																															0.298058
																															0.001212
																															0.117711
																															0.10179
																															0.215382
																															0.271478
																															0.18254
																															0.113404
																															0.211674
																															0.579292
																															0.304419
																															0.213738
																															0.194352
																															0.02281
																															0.016879
																															0.311739
																															0.10511
																															0.112846
																															0.151048
																															0.00941
																															0.227558
																															0.036335
																															0.140984
																															0.02829
																															0.226642
																															0.210503
																															0.005736
																															0.119706
																															0.241095
																															0.010582
																															0.184775
																															0.157668
																															0.105379
																															0.030373
																															0.01884
																															0.074604
																															0.057872
																															0.262292
																															0.118629
																															0.180921
																															0.085124
																															0.273739
																															0.181058
																															0.212148
																															0.047077
																															0.242737
																															0.384223
																															0.106487
																															0.320811
																															0.039739
																															0.278692
																															0.108403
																															0.170659
																															0.25528
																															0.00303
																															0.065463
																															0.012809
																															0.071283
																															0.134406
																															0.166382
																															0.014912
																															0.070508
																															0.062393
																															0.08358
																															0.255885
																															0.143444
																															0.005456
																															0.195117
																															0.097679
																															0.056396
																															0.275419
																															0.049139
																															0.292354
																															0.170509
																															0.233037
																															0.007648
																															0.3755
																															0.10075
																															0.43545
																															0.092934
																															0.01199
																															0.007509
																															0.441985
																															0.06743
																															0.338929
																															0.072179
																															0.090308
																															0.292547
																															0.033093
																															0.267614
																															0.119914
																															0.271035
																															0.019995
																															0.209237
																															0.163933
																															0.208862
																															0.005228
																															0.037988
																															0.199441
																															0.077992
																															0.178221
																															0.216629
																															0.41917
																															0.151349
																															0.134438
																															0.119753
																															0.236545
																															0.165716
																															0.012599
																															0.254633
																															0.272545
																															0.139623
																															0.080308
																															0.067877
																															0.007579
																															0.120026
																															0.200318
																															0.012363
																															0.197462
																															0.084504
																															0.00807
																															0.027635
																															0.106993
																															0.06643
																															0.250243
																															0.157848
																															0.145562
																															0.142343
																															0.057778
																															0.016967
																															0.001717
																															0.378242
																															0.003628
																															0.096774
																															0.012704
																															0.023578
																															0.003043
																															0.128545
																															0.00295
																															0.29605
																															0.047635
																															0.181489
																															0.107792
																															0.056294
																															0.565024
																															0.160722
																															0.158348
																															0.175763
																															0.070941
																															0.003897
																															0.079104
																															0.20275
																															0.050545
																															0.438589
																															0.103235
																															0.109866
																															0.123661
																															0.262993
																															0.094231
																															0.184815
																															0.007553
																															0.343271
																															0.015155
																															0.156795
																															0.159175
																															0.065629
																															0.281979
																															0.03082
																															0.020699
																															0.431485
																															0.563779
																															0.067464
																															0.377713
																															0.113293
																															0.000902
																															0.057241
																															0.065029
																															0.145687
																															0.431465
																															0.161468
																															0.099211
																															0.050519
																															0.305679
																															0.025247
																															0.113748
																															0.182955
																															0.471734
																															0.227997
																															0.039562
																															0.394211
																															0.054542
																															0.281831
																															0.140611
																															0.136071
																															0.012125
																															0.013763
																															0.113203
																															0.10532
																															0.063458
																															0.399671
																															0.242133
																															0.230242
																															0.191415
																															0.145539
																															0.123976
																															0.129796
																															0.138501
																															0.311624
																															0.142184
																															0.00776
																															0.020589
																															0.074009
																															0.248369
																															0.248212
																															0.147702
																															0.159707
																															0.125445
																															0.020343
																															0.049133
																															0.139839
																															0.078413
																															0.203025
																															0.103534
																															0.354205
																															0.0047
																															0.001427
																															0.059606
																															0.033491
																															0.214412
																															0.123536
																															0.229881
																															0.348232
																															0.411015
																															0.030303
																															0.223565
																															0.378931
																															0.164413
																															0.082879
																															0.201993
																															0.367082
																															0.198997
																															0.427336
																															0.319707
																															0.122531
																															0.25983
																															0.175022
																															0.146683
																															0.000909
																															0.033299
																															0.041579
																															0.383152
																															0.166293
																															0.027418
																															0.460135
																															0.187946
																															0.135725
																															0.100948
																															0.214135
																															0.005264
																															0.006396
																															0.034676
																															0.045483
																															0.137708
																															0.016161
																															0.086613
																															0.009574
																															0.077133
																															0.154798
																															0.017633
																															0.076286
																															0.070036
																															0.103786
																															0.2829
																															0.013035
																															0.042265
																															0.209299
																															0.03475
																															0.039527
																															0.013132
																															0.082195
																															0.225276
																															0.104899
																															0.087453
																															0.037458
																															0.038366
																															0.161817
																															0.077638
																															0.141902
																															0.040898
																															0.124184
																															0.014781
																															0.096283
																															0.193671
																															0.16978
																															0.044523
																															0.012468
																															0.018067
																															0.439764
																															0.164894
																															0.210154
																															0.005657
																															0.009946
																															0.037992
																															0.16151
																															0.342691
																															0.175801
																															0.167431
																															0.159332
																															0.112588
																															0.213806
																															0.115604
																															0.290788
																															0.261988
																															0.105567
																															0.062464
																															0.224
																															0.217465
																															0.075528
																															0.234327
																															0.04173
																															0.060911
																															0.198257
																															0.053242
																															0.476616
																															0.080292
																															0.337675
																															0.178889
																															0.165379
																															0.306635
																															0.020561
																															0.020732
																															0.013163
																															0.096219
																															0.075152
																															0.103325
																															0.040323
																															0.180727
																															0.185935
																															0.150915
																															0.030953
																															0.3641
																															0.331657
																															0.073777
																															0.295116
																															0.098431
																															0.001102
																															0.037515
																															0.226212
																															0.15689
																															0.079394
																															0.101104
																															0.335356
																															0.30254
																															0.003825
																															0.081245
																															0.198994
																															0.014342
																															0.121027
																															0.05187
																															0.524849
																															0.019974
																															0.001547
																															0.448305
																															0.094243
																															0.194721
																															0.363134
																															0.136618
																															0.279869
																															0.09275
																															0.090403
																															0.006582
																															0.004837
																															0.312066
																															0.361476
																															0.132379
																															0.387737
																															0.047947
																															0.054192
																															0.316312
																															0.064644
																															0.09752
																															0.222826
																															0.214289
																															0.486306
																															0.006068
																															0.24889
																															0.091756
																															0.028193
																															0.208604
																															0.036157
																															0.028203
																															0.047933
																															0.162918
																															0.002497
																															0.198723
																															0.094897
																															0.182229
																															0.256763
																															0.236646
																															0.109857
																															0.101893
																															0.126207
																															0.223961
																															0.253116
																															0.057374
																															0.005145
																															0.25366
																															0.004273
																															0.100779
																															0.185099
																															0.002133
																															0.077845
																															0.216813
																															0.002492
																															0.173955
																															0.217248
																															0.163303
																															0.22681
																															0.066226
																															0.10279
																															0.151925
																															0.089313
																															0.311153
																															0.102388
																															0.074163
																															0.244954
																															0.095001
																															0.075858
																															0.045104
																															0.013544
																															0.125485
																															0.015063
																															0.418925
																															0.023032
																															0.367317
																															0.162259
																															0.124696
																															0.006332
																															0.237861
																															0.039207
																															0.015906
																															0.240747
																															0.245756
																															0.190662
																															0.302221
																															0.06681
																															0.148574
																															0.201533
																															0.200375
																															0.00956
																															0.179024
																															0.000522
																															0.002997
																															0.013866
																															0.14489
																															0.038516
																															0.018027
																															0.002514
																															0.144648
																															0.007842
																															0.110968
																															0.246618
																															0.136472
																															0.020252
																															0.024063
																															0.010041
																															0.028345
																															0.004369
																															0.201868
																															0.138462
																															0.011041
																															0.132768
																															0.044001
																															0.014997
																															0.028977
																															0.105224
																															0.080524
																															0.186222
																															0.141052
																															0.099468
																															0.223567
																															0.09422
																															0.163607
																															0.12075
																															0.071231
																															0.139165
																															0.088351
																															0.254247
																															0.005149
																															0.298252
																															0.225629
																															0.042531
																															0.232068
																															0.137392
																															0.237631
																															0.125324
																															0.196182
																															0.00114
																															0.259935
																															0.195583
																															0.198391
																															0.245627
																															0.258574
																															0.249266
																															0.116775
																															0.206529
																															0.038058
																															0.260807
																															0.007924
																															0.128445
																															0.102063
																															0.173754
																															0.144748
																															0.003318
																															0.206677
																															0.24532
																															0.1342
																															0.002776
																															0.101231
																															0.15194
																															0.030345
																															0.045125
																															0.363968
																															0.100625
																															0.046492
																															0.075655
																															0.073269
																															0.152989
																															0.074378
																															0.107876
																															0.14802
																															0.022857
																															0.118735
																															0.073304
																															0.165028
																															0.111786
																															0.218821
																															0.164958
																															0.086943
																															0.105213
																															0.265347
																															0.267281
																															0.187603
																															0.106119
																															0.034795
																															0.157533
																															0.005789
																															0.067821
																															0.048501
																															0.218661
																															0.38955
																															0.192186
																															0.004923
																															0.108837
																															0.087125
																															0.007156
																															0.003271
																															0.065679
																															0.128731
																															0.317772
																															0.121958
																															0.086902
																															0.064618
																															0.153375
																															0.15231
																															0.147435
																															0.00453
																															0.081991
																															0.173252
																															0.147024
																															0.108026
																															0.083732
																															0.131596
																															0.139201
																															0.1773
																															0.064376
																															0.097255
																															0.098607
																															0.22899
																															0.234888
																															0.229943
																															0.110733
																															0.08961
																															0.138148
																															0.06712
																															0.249461
																															0.000444
																															0.241053
																															0.282009
																															0.171735
																															0.184964
																															0.298058
																															0.054381
																															0.21634
																															0.103574
																															0.033085
																															0.196804
																															0.149836
																															0.231722
																															0.119943
																															0.07379
																															0.056976
																															0.083006
																															0.242459
																															0.136044
																															0.369603
																															0.109086
																															0.273199
																															0.019644
																															0.251717
																															0.309015
																															0.039184
																															0.304464
																															0.052264
																															0.157356
																															0.234889
																															0.065219
																															0.125065
																															0.041395
																															0.420381
																															0.107429
																															0.264871
																															0.21886
																															0.345665
																															0.234933
																															0.161212
																															0.10972
																															0.389751
																															0.555332
																															0.010122
																															0.077004
																															0.232112
																															0.25862
																															0.136414
																															0.307404
																															0.29946
																															0.157344
																															0.211989
																															0.135439
																															0.009447
																															0.042902
																															0.13405
																															0.06243
																															0.004518
																															0.414075
																															0.410688
																															0.17575
[truncated: 1,625 more rows]

## Sheet: Figure 5
Fig 5A	% PML +ve cells			Fig 5C	weighted colocalization coefficient (@ vDNA)																					Fig 5D	weighted colocalization coefficient (@ vDNA)													Fig 5F	Histone H3 distance to vDNA (𝜇m)			Histone H3 distance to vDNA (𝜇m)
	NTC	PML KO			NTC		PML KO		NTC		PML KO		NTC		PML KO		NTC		PML KO		NTC		PML KO				PML		Daxx		H2A		H2B		H3		H4				NTC	PML KO		NTC		PML KO
	100	16.5056			Daxx	PML	Daxx	PML	H2A	PML	H2A	PML	H2B	PML	H2B	PML	H3	PML	H3	PML	H4	PML	H4	PML			NTC	PML KO	NTC	PML KO	NTC	PML KO	NTC	PML KO	NTC	PML KO	NTC	PML KO			all points	all points		no contact	contact	no contact	contact
	100	12.7164			0.837	0.829	0.618	0.032	0.035	0.4	0.053	0.01	0.157	0.744	0.07	0.029	0.799	0.918	0.18	0.033	0.186	0.7	0.158	0.057			0.4	0.01	0.837	0.618	0.035	0.053	0.157	0.07	0.799	0.18	0.186	0.158			0.753442	1.03035		0.753442	0.043767	1.03035	0.072208
	100	10.1149			0.423	0.171	0.404	0.01	0.228	0.785	0.067	0.01	0.246	0.943	0.068	0.03	0.746	0.803	0.3136	0.01	0.14	0.596	0.116	0.048			0.785	0.01	0.423	0.404	0.228	0.067	0.246	0.068	0.746	0.3136	0.14	0.116			0.923432	0.888168		0.923432	0.040901	0.888168	0.100569
	100	8.6915			0.798	0.856	0.075	0.01	0.042	0.612	0.097	0.026	0.347	0.623	0.111	0.079	0.75	0.814	0.503	0.01	0.126	0.752	0.04	0.046			0.612	0.026	0.798	0.075	0.042	0.097	0.347	0.111	0.75	0.503	0.126	0.04			1.09033	0.554326		1.09033	0.100847	0.554326	0.115108
	100	8.48896			0.794	0.612	0.0274	0.021	0.036	0.76	0.149	0.1	0.105	0.656	0.078	0.01	0.809	0.822	0.192	0.01	0.147	0.398	0.322	0.016			0.76	0.1	0.794	0.0274	0.036	0.149	0.105	0.078	0.809	0.192	0.147	0.322			0.621675	0.494478		0.621675	0.062292	0.494478	0.086384
	100	7.14286			0.208	0.102	0.115	0.088	0.264	0.712	0.14	0.029	0.136	0.642	0.045	0.019	0.62	0.052	0.337	0.01	0.152	0.717	0.078	0.018			0.712	0.029	0.208	0.115	0.264	0.14	0.136	0.045	0.62	0.337	0.152	0.078			1.26061	0.793638		1.26061	0.028575	0.793638	0.118899
	100	7.12632			0.726	0.818	0.453	0.053	0.044	0.634	0.185	0.051	0.196	0.738	0.081	0.04	0.731	0.869	0.724	0.01	0.163	0.71	0.18	0.02			0.634	0.051	0.726	0.453	0.044	0.185	0.196	0.081	0.731	0.724	0.163	0.18			0.676497	0.317177		0.676497	0.139555	0.317177	0.499088
	100	6.70079			0.779	0.872	0.565	0.013	0.317	0.87	0.075	0.029	0.203	0.868	0.188	0.026	0.691	0.642	0.148	0.01	0.447	0.589	0.173	0.01			0.87	0.029	0.779	0.565	0.317	0.075	0.203	0.188	0.691	0.148	0.447	0.173			0.877292	0.525348		0.877292	0.058232	0.525348	0.053266
	100	6.5873			0.775	0.722	0.551	0.01	0.094	0.869	0.175	0.036	0.138	0.831	0.101	0.031	0.815	0.56	0.331	0.01	0.201	0.48	0.125	0.047			0.869	0.036	0.775	0.551	0.094	0.175	0.138	0.101	0.815	0.331	0.201	0.125			1.28672	1.36496		1.28672	0.067977	1.36496	0.482583
	100	5.25253			0.711	0.714	0.761	0.028	0.172	0.718	0.114	0.069	0.161	0.768	0.106	0.013	0.784	0.752	0.522	0.01	0.212	0.368	0.089	0.015			0.718	0.069	0.711	0.761	0.172	0.114	0.161	0.106	0.784	0.522	0.212	0.089			0.563762	1.10206		0.563762	0.1099	1.10206	0.084318
	100	5			0.668	0.8	0.818	0.01	0.403	0.696	0.027	0.01	0.187	0.725	0.125	0.103	0.772	0.7	0.394	0.061	0.124	0.255	0.045	0.012			0.696	0.01	0.668	0.818	0.403	0.027	0.187	0.125	0.772	0.394	0.124	0.045			0.629116	1.41316		0.629116	0.054773	1.41316	0.256489
	100	3.65539			0.713	0.77	0.264	0.01	0.158	0.713	0.071	0.01	0.12	0.899	0.093	0.101	0.896	0.852	0.396	0.01	0.083	0.51	0.135	0.051			0.713	0.01	0.713	0.264	0.158	0.071	0.12	0.093	0.896	0.396	0.083	0.135			0.653741	0.738183		0.653741	0.159768	0.738183	0.360095
	100	3.51871			0.625	0.734	0.574	0.01	0.173	0.848	0.151	0.01	0.1	0.851	0.142	0.041	0.624	0.769	0.397	0.01	0.139	0.762	0.043	0.066			0.848	0.01	0.625	0.574	0.173	0.151	0.1	0.142	0.624	0.397	0.139	0.043			0.987662	0.890428		0.987662	0.09355	0.890428	0.173305
	100	3			0.601	0.827	0.459	0.037	0.332	0.737	0.072	0.01	0.066	0.756	0.092	0.071	0.918	0.933	0.754	0.034	0.168	0.616	0.162	0.01			0.737	0.01	0.601	0.459	0.332	0.072	0.066	0.092	0.918	0.754	0.168	0.162			1.21422	0.758574		1.21422	0.05003	0.758574	0.190166
	100	2.0202			0.605	0.757	0.451	0.01	0.078	0.895	0.073	0.01	0.229	0.69	0.287	0.077	0.669	0.885	0.728	0.036	0.035	0.714	0.037	0.019			0.895	0.01	0.605	0.451	0.078	0.073	0.229	0.287	0.669	0.728	0.035	0.037			0.726175	1.3315		0.726175	0.037618	1.3315	0.092523
					0.654	0.62	0.4	0.019	0.294	0.67	0.122	0.01	0.268	0.825	0.087	0.089	0.767	0.858	0.535	0.138	0.088	0.633	0.12	0.01			0.67	0.01	0.654	0.4	0.294	0.122	0.268	0.087	0.767	0.535	0.088	0.12			1.03498	0.665564		1.03498	0.371831	0.665564	0.289186
					0.691	0.861	0.417	0.065	0.323	0.765	0.106	0.016	0.142	0.781	0.079	0.059	0.848	0.791	0.126	0.064	0.108	0.31	0.136	0.024			0.765	0.016	0.691	0.417	0.323	0.106	0.142	0.079	0.848	0.126	0.108	0.136			0.787565	0.933639		0.787565	0.011909	0.933639	0.28648
					0.634	0.073	0.649	0.056	0.225	0.576	0.12	0.025	0.153	0.779	0.116	0.037	0.711	0.785	0.307	0.036	0.093	0.506	0.216	0.01			0.576	0.025	0.634	0.649	0.225	0.12	0.153	0.116	0.711	0.307	0.093	0.216			0.980346	0.913323		0.980346	0.041443	0.913323	0.381373
					0.88	0.506	0.762	0.02	0.318	0.61	0.108	0.095	0.148	0.602	0.124	0.063	0.694	0.736	0.623	0.029	0.139	0.786	0.164	0.01			0.61	0.095	0.88	0.762	0.318	0.108	0.148	0.124	0.694	0.623	0.139	0.164			0.782579	0.836415		0.782579	0.291943	0.836415	0.051283
					0.688	0.83	0.562	0.01	0.233	0.626	0.066	0.022	0.166	0.821	0.128	0.074	0.721	0.905	0.714	0.011	0.432	0.84	0.306	0.01			0.626	0.022	0.688	0.562	0.233	0.066	0.166	0.128	0.721	0.714	0.432	0.306			0.627229	1.09563		0.627229	0.155218	1.09563	0.382351
					0.576	0.785	0.693	0.054	0.249	0.639	0.064	0.056	0.092	0.774	0.188	0.019	0.801	0.637	0.264	0.061	0.46	0.858	0.093	0.06			0.639	0.056	0.576	0.693	0.249	0.064	0.092	0.188	0.801	0.264	0.46	0.093			1.19032	1.10135		1.19032	0.131426	1.10135	0.136773
					0.885	0.771	0.218	0.018	0.298	0.751	0.293	0.018	0.1	0.819	0.127	0.01	0.781	0.898	0.802	0.01	0.151	0.906	0.024	0.012			0.751	0.018	0.885	0.218	0.298	0.293	0.1	0.127	0.781	0.802	0.151	0.024			0.646079	0.542726		0.646079	0.064172	0.542726	0.196598
					0.186	0.209	0.641	0.031	0.306	0.611	0.063	0.01	0.049	0.881	0.179	0.08	0.779	0.818	0.518	0.011	0.168	0.769	0.159	0.017			0.611	0.01	0.186	0.641	0.306	0.063	0.049	0.179	0.779	0.518	0.168	0.159			0.734416	0.881185		0.734416	0.088014	0.881185	0.177908
					0.895	0.854	0.454	0.046	0.269	0.469	0.076	0.027	0.217	0.744	0.265	0.01	0.831	0.944	0.62	0.01	0.251	0.777	0.058	0.01			0.469	0.027	0.895	0.454	0.269	0.076	0.217	0.265	0.831	0.62	0.251	0.058			0.718545	1.26878		0.718545	0.253275	1.26878	0.248491
					0.73	0.822	0.483	0.052	0.207	0.345	0.196	0.01	0.08	0.703	0.098	0.01	0.888	0.864	0.718	0.017	0.105	0.871	0.032	0.01			0.345	0.01	0.73	0.483	0.207	0.196	0.08	0.098	0.888	0.718	0.105	0.032			1.04101	1.37898		1.04101	0.045273	1.37898	0.105551
					0.856	0.794	0.135	0.036	0.204	0.721	0.059	0.01	0.194	0.773	0.089	0.033	0.736	0.114	0.505	0.01	0.041	0.608	0.111	0.05			0.721	0.01	0.856	0.135	0.204	0.059	0.194	0.089	0.736	0.505	0.041	0.111			1.16301	1.26351		1.16301	0.06954	1.26351	0.03639
					0.867	0.877	0.588	0.029	0.243	0.723	0.032	0.043	0.078	0.629	0.11	0.04	0.619	0.68	0.58	0.01	0.152	0.721	0.101	0.014			0.723	0.043	0.867	0.588	0.243	0.032	0.078	0.11	0.619	0.58	0.152	0.101			1.04069	0.522466		1.04069	0.149533	0.522466	0.138314
					0.717	0.807	0.428	0.161	0.235	0.746	0.151	0.017	0.098	0.807	0.165	0.012	0.787	0.858	0.512	0.01	0.155	0.525	0.208	0.058			0.746	0.017	0.717	0.428	0.235	0.151	0.098	0.165	0.787	0.512	0.155	0.208			0.844369	0.375245		0.844369	0.218072	0.375245	0.047822
					0.796	0.897	0.464	0.051	0.239	0.796	0.298	0.028	0.168	0.682	0.077	0.021	0.861	0.917	0.704	0.092	0.111	0.572	0.187	0.025			0.796	0.028	0.796	0.464	0.239	0.298	0.168	0.077	0.861	0.704	0.111	0.187			1.31754	0.896761		1.31754	0.079912	0.896761	0.063842
					0.694	0.641	0.762	0.075	0.214	0.809	0.021	0.01	0.09	0.629	0.079	0.022	0.818	0.884	0.184	0.01	0.502	0.326	0.01	0.018			0.809	0.01	0.694	0.762	0.214	0.021	0.09	0.079	0.818	0.184	0.502	0.01			1.42268	1.30717		1.42268	0.196669	1.30717	0.095385
					0.522	0.478	0.209	0.027	0.232	0.681	0.137	0.017	0.056	0.761	0.125	0.049	0.803	0.898	0.213	0.01	0.092	0.889	0.073	0.01			0.681	0.017	0.522	0.209	0.232	0.137	0.056	0.125	0.803	0.213	0.092	0.073			1.20884	1.1202		1.20884	0.019044	1.1202	0.383676
					0.82	0.589	0.515	0.01	0.217	0.712	0.112	0.01	0.078	0.896	0.053	0.042	0.729	0.786	0.084	0.013	0.093	0.775	0.213	0.026			0.712	0.01	0.82	0.515	0.217	0.112	0.078	0.053	0.729	0.084	0.093	0.213			0.987824	1.0289		0.987824	0.048728	1.0289	0.169499
					0.838	0.808	0.435	0.025	0.225	0.638	0.048	0.018	0.083	0.826	0.132	0.09	0.749	0.795	0.606	0.01	0.531	0.925	0.033	0.011			0.638	0.018	0.838	0.435	0.225	0.048	0.083	0.132	0.749	0.606	0.531	0.033			1.07888	0.620277		1.07888	0.128592	0.620277
					0.754	0.712	0.606	0.018	0.229	0.624	0.12	0.069	0.129	0.814	0.187	0.043	0.692	0.855	0.079	0.01	0.177	0.857	0.163	0.01			0.624	0.069	0.754	0.606	0.229	0.12	0.129	0.187	0.692	0.079	0.177	0.163			1.0744	0.906299		1.0744	0.079188	0.906299
					0.616	0.248	0.155	0.01	0.02	0.642	0.234	0.057	0.157	0.877	0.151	0.03	0.756	0.807	0.722	0.01	0.267	0.725	0.287	0.048			0.642	0.057	0.616	0.155	0.02	0.234	0.157	0.151	0.756	0.722	0.267	0.287			1.09829	0.614026		1.09829	0.061776	0.614026
					0.699	0.91	0.265	0.01	0.046	0.878	0.058	0.01	0.033	0.684	0.124	0.074	0.798	0.914	0.147	0.01	0.655	0.897	0.234	0.07			0.878	0.01	0.699	0.265	0.046	0.058	0.033	0.124	0.798	0.147	0.655	0.234			1.41715	0.892177		1.41715		0.892177
					0.734	0.727	0.408	0.013	0.04	0.649	0.119	0.058	0.117	0.829	0.067	0.024	0.803	0.881	0.602	0.069	0.646	0.882	0.207	0.065			0.649	0.058	0.734	0.408	0.04	0.119	0.117	0.067	0.803	0.602	0.646	0.207			0.875523	1.21245		0.875523		1.21245
					0.82	0.696	0.63	0.01	0.089	0.84	0.134	0.041	0.062	0.837	0.057	0.029	0.821	0.835	0.827	0.01	0.199	0.8	0.177	0.028			0.84	0.041	0.82	0.63	0.089	0.134	0.062	0.057	0.821	0.827	0.199	0.177			0.963226	1.35797		0.963226		1.35797
					0.759	0.752	0.735	0.01	0.071	0.69	0.119	0.022	0.164	0.785	0.147	0.01	0.791	0.907	0.043	0.023	0.186	0.808	0.025	0.013			0.69	0.022	0.759	0.735	0.071	0.119	0.164	0.147	0.791	0.043	0.186	0.025			0.679198	0.384438		0.679198		0.384438
					0.489	0.429	0.718	0.01	0.095	0.763	0.047	0.022	0.088	0.931	0.065	0.02	0.879	0.909	0.335	0.01	0.533	0.92	0.206	0.065			0.763	0.022	0.489	0.718	0.095	0.047	0.088	0.065	0.879	0.335	0.533	0.206			1.28565	1.02344		1.28565		1.02344
					0.602	0.771	0.502	0.01	0.094	0.797	0.075	0.028	0.117	0.747	0.044	0.077	0.716	0.838	0.925	0.01	0.666	0.92	0.139	0.026			0.797	0.028	0.602	0.502	0.094	0.075	0.117	0.044	0.716	0.925	0.666	0.139			0.931084	1.13655		0.931084		1.13655
					0.719	0.605	0.353	0.013	0.119	0.805	0.109	0.029	0.039	0.888	0.215	0.03	0.759	0.84	0.745	0.05	0.484	0.729	0.203	0.012			0.805	0.029	0.719	0.353	0.119	0.109	0.039	0.215	0.759	0.745	0.484	0.203			0.558333	0.902951		0.558333		0.902951
					0.686	0.658	0.403	0.01	0.068	0.656	0.173	0.017	0.166	0.832	0.087	0.016	0.829	0.791	0.315	0.01	0.727	0.714	0.06	0.01			0.656	0.017	0.686	0.403	0.068	0.173	0.166	0.087	0.829	0.315	0.727	0.06			1.27635	1.53809		1.27635		1.53809
					0.84	0.858	0.416	0.019	0.119	0.616	0.103	0.055	0.129	0.98	0.248	0.029	0.723	0.876	0.162	0.032	0.712	0.725	0.176	0.024			0.616	0.055	0.84	0.416	0.119	0.103	0.129	0.248	0.723	0.162	0.712	0.176			0.933405	1.18109		0.933405		1.18109
					0.829	0.899	0.698	0.02	0.148	0.804	0.079	0.061	0.07	0.813	0.066	0.024	0.765	0.827	0.763	0.041	0.519	0.796	0.364	0.036			0.804	0.061	0.829	0.698	0.148	0.079	0.07	0.066	0.765	0.763	0.519	0.364			1.00335	1.29829		1.00335		1.29829
					0.791	0.733	0.662	0.039	0.016	0.165	0.053	0.048	0.062	0.794	0.041	0.028	0.604	0.851	0.368	0.139	0.04	0.785	0.09	0.01			0.165	0.048	0.791	0.662	0.016	0.053	0.062	0.041	0.604	0.368	0.04	0.09			0.605679	1.07616		0.605679		1.07616
					0.744	0.901	0.573	0.01	0.152	0.612	0.183	0.054	0.085	0.801	0.116	0.067	0.828	0.84	0.387	0.08	0.305	0.324	0.158	0.015			0.612	0.054	0.744	0.573	0.152	0.183	0.085	0.116	0.828	0.387	0.305	0.158			0.835821	0.332701		0.835821		0.332701
					0.818	0.402	0.643	0.01	0.087	0.479	0.097	0.01	0.105	0.847	0.103	0.01	0.586	0.846	0.315	0.055	0.705	0.813	0.08	0.016			0.479	0.01	0.818	0.643	0.087	0.097	0.105	0.103	0.586	0.315	0.705	0.08			1.06788	0.823834		1.06788		0.823834
					0.769	0.774	0.339	0.02	0.077	0.608	0.088	0.01	0.134	0.754	0.128	0.02	0.559	0.078	0.59	0.058	0.593	0.79	0.537	0.011			0.608	0.01	0.769	0.339	0.077	0.088	0.134	0.128	0.559	0.59	0.593	0.537			1.0965	1.17834		1.0965		1.17834
					0.625	0.45	0.664	0.039	0.085	0.605	0.189	0.064	0.263	0.881	0.067	0.01	0.833	0.817	0.447	0.085	0.504	0.764	0.05	0.038			0.605	0.064	0.625	0.664	0.085	0.189	0.263	0.067	0.833	0.447	0.504	0.05			1.0677	0.645733		1.0677		0.645733
					0.658	0.887	0.429	0.171	0.079	0.845	0.036	0.026	0.133	0.899	0.076	0.01	0.808	0.967	0.406	0.047	0.094	0.711	0.262	0.01			0.845	0.026	0.658	0.429	0.079	0.036	0.133	0.076	0.808	0.406	0.094	0.262			0.995476	0.705465		0.995476		0.705465
					0.901	0.914	0.485	0.03	0.204	0.685	0.143	0.034	0.075	0.907	0.081	0.014	0.596	0.62	0.405	0.058	0.265	0.897	0.182	0.01			0.685	0.034	0.901	0.485	0.204	0.143	0.075	0.081	0.596	0.405	0.265	0.182			1.48777	0.706712		1.48777		0.706712
					0.412	0.285	0.746	0.06	0.037	0.305	0.044	0.029	0.121	0.841	0.01	0.019	0.712	0.45	0.403	0.067	0.357	0.524	0.02	0.01			0.305	0.029	0.412	0.746	0.037	0.044	0.121	0.01	0.712	0.403	0.357	0.02			1.30215	0.415202		1.30215		0.415202
					0.742	0.743	0.556	0.01	0.054	0.752	0.039	0.027	0.141	0.735	0.087	0.023	0.77	0.822	0.31	0.031	0.518	0.685	0.372	0.01			0.752	0.027	0.742	0.556	0.054	0.039	0.141	0.087	0.77	0.31	0.518	0.372			0.945774	0.789305		0.945774		0.789305
					0.804	0.872	0.416	0.01	0.116	0.771	0.169	0.018	0.078	0.744	0.01	0.012	0.739	0.912	0.39	0.04	0.113	0.308	0.28	0.01			0.771	0.018	0.804	0.416	0.116	0.169	0.078	0.01	0.739	0.39	0.113	0.28			0.043767	1.10754				1.10754
					0.862	0.851	0.664	0.03	0.091	0.714	0.107	0.041	0.123	0.157	0.146	0.028	0.816	0.842	0.458	0.031	0.107	0.376	0.135	0.01			0.714	0.041	0.862	0.664	0.091	0.107	0.123	0.146	0.816	0.458	0.107	0.135			0.040901	0.725015				0.725015
					0.787	0.809	0.603	0.076	0.049	0.842	0.087	0.018	0.077	0.69	0.125	0.047	0.722	0.837	0.352	0.048	0.125	0.306	0.02	0.025			0.842	0.018	0.787	0.603	0.049	0.087	0.077	0.125	0.722	0.352	0.125	0.02			0.100847	1.1609				1.1609
					0.7	0.821	0.6	0.085	0.045	0.428	0.23	0.01	0.085	0.8	0.155	0.036	0.714	0.492	0.319	0.046	0.288	0.298	0.065	0.092			0.428	0.01	0.7	0.6	0.045	0.23	0.085	0.155	0.714	0.319	0.288	0.065			0.062292	0.61084				0.61084
					0.857	0.869	0.307	0.079	0.071	0.782	0.104	0.01	0.088	0.722	0.052	0.028	0.693	0.769	0.337	0.062	0.094	0.308	0.194	0.016			0.782	0.01	0.857	0.307	0.071	0.104	0.088	0.052	0.693	0.337	0.094	0.194			0.028575	0.953814				0.953814
					0.722	0.738	0.616	0.023	0.085	0.825	0.118	0.016	0.056	0.658	0.057	0.063	0.776	0.974	0.612	0.031	0.142	0.264	0.346	0.01			0.825	0.016	0.722	0.616	0.085	0.118	0.056	0.057	0.776	0.612	0.142	0.346			0.139555	1.13635				1.13635
					0.654	0.612	0.351	0.023	0.087	0.723	0.055	0.01	0.095	0.741	0.01	0.011	0.917	0.892	0.266	0.01	0.29	0.532	0.036	0.034			0.723	0.01	0.654	0.351	0.087	0.055	0.095	0.01	0.917	0.266	0.29	0.036			0.058232	0.734407				0.734407
					0.728	0.807	0.521	0.049	0.083	0.827	0.057	0.01	0.17	0.746	0.013	0.051	0.858	0.895	0.811	0.054	0.233	0.799	0.268	0.094			0.827	0.01	0.728	0.521	0.083	0.057	0.17	0.013	0.858	0.811	0.233	0.268			0.067977	1.25803				1.25803
					0.802	0.53	0.691	0.052	0.053	0.701	0.071	0.01	0.01	0.877	0.05	0.023	0.828	0.815	0.417	0.048	0.419	0.815	0.024	0.025			0.701	0.01	0.802	0.691	0.053	0.071	0.01	0.05	0.828	0.417	0.419	0.024			0.1099	0.627693				0.627693
					0.472	0.373	0.64	0.031	0.186	0.757	0.093	0.072	0.01	0.737	0.045	0.03	0.748	0.641	0.576	0.083	0.034	0.194	0.48	0.104			0.757	0.072	0.472	0.64	0.186	0.093	0.01	0.045	0.748	0.576	0.034	0.48			0.054773	1.36141				1.36141
					0.781	0.876	0.548	0.01	0.142	0.719	0.019	0.01	0.01	0.871	0.038	0.01	0.702	0.876	0.329	0.045	0.455	0.734	0.318	0.01			0.719	0.01	0.781	0.548	0.142	0.019	0.01	0.038	0.702	0.329	0.455	0.318			0.159768	1.21375				1.21375
					0.766	0.774	0.728	0.01	0.132	0.658	0.028	0.01	0.02	0.719	0.06	0.023	0.752	0.946	0.753	0.066	0.167	0.646	0.373	0.129			0.658	0.01	0.766	0.728	0.132	0.028	0.02	0.06	0.752	0.753	0.167	0.373			0.09355	1.48397				1.48397
					0.635	0.795	0.567	0.01	0.094	0.379	0.022	0.01	0.089	0.955	0.116	0.033	0.647	0.827	0.273	0.119	0.304	0.856	0.046	0.016			0.379	0.01	0.635	0.567	0.094	0.022	0.089	0.116	0.647	0.273	0.304	0.046			0.05003	1.32767				1.32767
					0.814	0.884	0.598	0.01	0.051	0.807	0.03	0.048	0.143	0.737	0.045	0.023	0.884	0.927	0.189	0.078	0.188	0.748	0.205	0.083			0.807	0.048	0.814	0.598	0.051	0.03	0.143	0.045	0.884	0.189	0.188	0.205			0.037618	1.33331				1.33331
					0.752	0.724	0.266	0.01	0.131	0.611	0.111	0.028	0.093	0.788	0.157	0.053	0.713	0.824	0.606	0.16	0.538	0.715	0.165	0.01			0.611	0.028	0.752	0.266	0.131	0.111	0.093	0.157	0.713	0.606	0.538	0.165			0.371831	1.33828				1.33828
					0.526	0.497	0.671	0.01	0.067	0.715	0.055	0.018	0.267	0.756	0.184	0.127	0.718	0.887	0.804	0.044	0.384	0.541	0.048	0.01			0.715	0.018	0.526	0.671	0.067	0.055	0.267	0.184	0.718	0.804	0.384	0.048			0.011909	1.10049				1.10049
					0.778	0.784	0.755	0.117	0.103	0.712	0.187	0.019	0.054	0.721	0.131	0.024	0.809	0.837	0.767	0.038	0.406	0.728	0.171	0.05			0.712	0.019	0.778	0.755	0.103	0.187	0.054	0.131	0.809	0.767	0.406	0.171			0.041443	1.0071				1.0071
					0.71	0.776	0.707	0.01	0.043	0.892	0.129	0.044	0.035	0.844	0.017	0.035	0.734	0.867	0.637	0.01	0.373	0.709	0.104	0.01			0.892	0.044	0.71	0.707	0.043	0.129	0.035	0.017	0.734	0.637	0.373	0.104			0.291943	1.09119				1.09119
					0.628	0.687	0.732	0.01	0.069	0.767	0.072	0.01	0.195	0.679	0.022	0.011	0.629	0.801	0.249	0.017	0.575	0.585	0.061	0.038			0.767	0.01	0.628	0.732	0.069	0.072	0.195	0.022	0.629	0.249	0.575	0.061			0.155218	1.14079				1.14079
					0.769	0.801	0.788	0.011	0.014	0.84	0.127	0.014	0.025	0.981	0.072	0.014	0.817	0.905	0.559	0.01	0.486	0.834	0.032	0.025			0.84	0.014	0.769	0.788	0.014	0.127	0.025	0.072	0.817	0.559	0.486	0.032			0.131426	0.532443				0.532443
					0.829	0.915	0.604	0.01	0.079	0.712	0.18	0.059	0.019	0.941	0.06	0.04	0.722	0.901	0.408	0.01	0.369	0.821	0.109	0.01			0.712	0.059	0.829	0.604	0.079	0.18	0.019	0.06	0.722	0.408	0.369	0.109			0.064172	0.898426				0.898426
					0.739	0.822	0.665	0.01	0.125	0.72	0.056	0.062	0.566	0.929	0.087	0.036	0.908	0.957	0.517	0.01	0.314	0.693	0.04	0.01			0.72	0.062	0.739	0.665	0.125	0.056	0.566	0.087	0.908	0.517	0.314	0.04			0.088014	1.08819				1.08819
					0.602	0.538	0.511	0.01	0.062	0.865	0.186	0.01	0.119	0.675	0.163	0.016	0.747	0.904	0.4	0.01	0.739	0.818	0.13	0.023			0.865	0.01	0.602	0.511	0.062	0.186	0.119	0.163	0.747	0.4	0.739	0.13			0.253275	1.09572				1.09572
					0.615	0.431	0.514	0.01	0.155	0.782	0.078	0.025	0.152	0.786	0.062	0.01	0.853	0.806	0.731	0.01	0.669	0.915	0.36	0.062			0.782	0.025	0.615	0.514	0.155	0.078	0.152	0.062	0.853	0.731	0.669	0.36			0.045273	1.13761				1.13761
					0.705	0.837	0.602	0.01	0.058	0.735	0.047	0.048	0.056	0.749	0.077	0.03	0.764	0.806	0.302	0.01	0.55	0.705	0.041	0.038			0.735	0.048	0.705	0.602	0.058	0.047	0.056	0.077	0.764	0.302	0.55	0.041			0.06954	0.482773				0.482773
					0.851	0.829	0.046	0.01	0.074	0.837	0.169	0.054	0.104	0.888	0.073	0.01	0.707	0.87	0.339	0.01	0.537	0.926	0.122	0.097			0.837	0.054	0.851	0.046	0.074	0.169	0.104	0.073	0.707	0.339	0.537	0.122			0.149533	0.782752				0.782752
					0.829	0.907	0.587	0.01	0.042	0.666	0.151	0.056	0.056	0.811	0.055	0.039	0.696	0.521	0.686	0.023	0.503	0.874	0.216	0.037			0.666	0.056	0.829	0.587	0.042	0.151	0.056	0.055	0.696	0.686	0.503	0.216			0.218072	1.28737				1.28737
					0.791	0.935	0.583	0.063	0.02	0.616	0.042	0.014	0.201	0.411	0.054	0.027	0.919	0.882	0.52	0.01	0.23	0.776	0.061	0.01			0.616	0.014	0.791	0.583	0.02	0.042	0.201	0.054	0.919	0.52	0.23	0.061			0.079912	1.06265				1.06265
					0.771	0.757	0.681	0.071	0.076	0.707	0.147	0.01	0.172	0.788	0.063	0.01	0.791	0.808	0.439	0.01	0.251	0.673	0.227	0.095			0.707	0.01	0.771	0.681	0.076	0.147	0.172	0.063	0.791	0.439	0.251	0.227			0.196669	1.02916				1.02916
					0.812	0.835	0.642	0.01	0.01	0.808	0.068	0.01	0.142	0.723	0.057	0.094	0.723	0.865	0.105	0.067	0.333	0.655	0.21	0.019			0.808	0.01	0.812	0.642	0.01	0.068	0.142	0.057	0.723	0.105	0.333	0.21			0.019044	0.735614				0.735614
					0.369	0.17	0.592	0.01	0.059	0.623	0.163	0.016	0.115	0.836	0.146	0.055	0.692	0.74	0.131	0.01	0.104	0.13	0.14	0.018			0.623	0.016	0.369	0.592	0.059	0.163	0.115	0.146	0.692	0.131	0.104	0.14			0.048728	1.17217				1.17217
					0.32	0.134	0.424	0.01	0.344	0.521	0.04	0.01	0.156	0.734	0.148	0.031	0.808	0.814	0.234	0.01	0.292	0.6	0.194	0.074			0.521	0.01	0.32	0.424	0.344	0.04	0.156	0.148	0.808	0.234	0.292	0.194			0.128592	1.20638				1.20638
					0.796	0.822	0.058	0.01	0.155	0.716	0.221	0.01	0.123	0.874	0.096	0.01	0.688	0.607	0.153	0.021	0.471	0.719	0.208	0.01			0.716	0.01	0.796	0.058	0.155	0.221	0.123	0.096	0.688	0.153	0.471	0.208			0.079188	1.86503				1.86503
					0.759	0.806	0.01	0.01	0.173	0.636	0.072	0.01	0.093	0.887	0.07	0.01	0.821	0.844	0.502	0.01	0.606	0.828	0.265	0.011			0.636	0.01	0.759	0.01	0.173	0.072	0.093	0.07	0.821	0.502	0.606	0.265			0.061776	0.575577				0.575577
					0.843	0.967	0.413	0.01	0.036	0.749	0.085	0.01	0.091	0.702	0.025	0.01	0.842	0.941	0.409	0.01	0.239	0.766	0.218	0.016			0.749	0.01	0.843	0.413	0.036	0.085	0.091	0.025	0.842	0.409	0.239	0.218				0.536835				0.536835
					0.9	0.893	0.362	0.93	0.053	0.931	0.063	0.01	0.263	0.805	0.063	0.01	0.915	0.924	0.233	0.01	0.358	0.6	0.301	0.01			0.931	0.01	0.9	0.362	0.053	0.063	0.263	0.063	0.915	0.233	0.358	0.301				0.937227				0.937227
					0.718	0.74	0.73	0.01	0.24	0.761	0.065	0.01	0.162	0.801	0.015	0.01	0.762	0.782	0.559	0.026	0.617	0.744	0.104	0.01			0.761	0.01	0.718	0.73	0.24	0.065	0.162	0.015	0.762	0.559	0.617	0.104				0.914706				0.914706
					0.778	0.728	0.294	0.01	0.04	0.937	0.492	0.01	0.33	0.816	0.081	0.01	0.625	0.707	0.446	0.01	0.245	0.706	0.445	0.01			0.937	0.01	0.778	0.294	0.04	0.492	0.33	0.081	0.625	0.446	0.245	0.445				1.20696				1.20696
					0.748	0.861	0.741	0.01	0.165	0.76	0.019	0.088	0.151	0.547	0.04	0.01	0.684	0.622	0.421	0.01	0.306	0.689	0.198	0.01			0.76	0.088	0.748	0.741	0.165	0.019	0.151	0.04	0.684	0.421	0.306	0.198				1.07476				1.07476
					0.811	0.89	0.012	0.01	0.164	0.904	0.123	0.01	0.086	0.842	0.041	0.103	0.821	0.846	0.349	0.01	0.45	0.733	0.105	0.049			0.904	0.01	0.811	0.012	0.164	0.123	0.086	0.041	0.821	0.349	0.45	0.105				0.867772				0.867772
					0.783	0.7465	0.053	0.01	0.18	0.735	0.23	0.01	0.084	0.68	0.055	0.01	0.657	0.891	0.35	0.017	0.33	0.766	0.027	0.049			0.735	0.01	0.783	0.053	0.18	0.23	0.084	0.055	0.657	0.35	0.33	0.027				0.658993				0.658993
					0.82	0.836	0.561	0.01	0.107	0.32	0.15	0.01	0.103	0.05	0.08	0.01	0.702	0.765	0.554	0.01	0.487	0.836	0.145	0.023			0.32	0.01	0.82	0.561	0.107	0.15	0.103	0.08	0.702	0.554	0.487	0.145				1.24712				1.24712
					0.723	0.676	0.01	0.01	0.221	0.868	0.31	0.03	0.103	0.551	0.135	0.012	0.573	0.788	0.478	0.017	0.415	0.486	0.307	0.063			0.868	0.03	0.723	0.01	0.221	0.31	0.103	0.135	0.573	0.478	0.415	0.307				0.893401				0.893401
					0.785	0.802	0.692	0.01	0.155	0.725	0.18	0.01	0.135	0.867	0.097	0.01	0.211	0.881	0.549	0.017	0.432	0.766	0.328	0.049			0.725	0.01	0.785	0.692	0.155	0.18	0.135	0.097	0.211	0.549	0.432	0.328				1.16093				1.16093
					0.863	0.919	0.518	0.01	0.149	0.515	0.09	0.01	0.119	0.758	0.08	0.01	0.723	0.78	0.238	0.01	0.47	0.751	0.288	0.03			0.515	0.01	0.863	0.518	0.149	0.09	0.119	0.08	0.723	0.238	0.47	0.288				0.764824				0.764824
					0.697	0.653	0.643	0.01	0.05	0.783	0.24	0.01	0.062	0.835	0.118	0.02	0.629	0.864	0.63	0.01	0.456	0.703	0.153	0.04			0.783	0.01	0.697	0.643	0.05	0.24	0.062	0.118	0.629	0.63	0.456	0.153				0.342227				0.342227
					0.749	0.729	0.629	0.01	0.111	0.796	0.27	0.1	0.305	0.807	0.167	0.01	0.784	0.907	0.551	0.01	0.336	0.64	0.106	0.01			0.796	0.1	0.749	0.629	0.111	0.27	0.305	0.167	0.784	0.551	0.336	0.106				1.14962				1.14962
					0.813	0.823	0.348	0.01	0.055	0.799	0.35	0.03	0.097	0.73	0.038	0.036	0.866	0.975	0.762	0.01	0.191	0.773	0.206	0.01			0.799	0.03	0.813	0.348	0.055	0.35	0.097	0.038	0.866	0.762	0.191	0.206				0.969292				0.969292
					0.473	0.603	0.477	0.01	0.096	0.832	0.33	0.04	0.172	0.734	0.012	0.01	0.708	0.73	0.337	0.029			0.052	0.01			0.832	0.04	0.473	0.477	0.096	0.33	0.172	0.012	0.708	0.337		0.052				1.00339				1.00339
					0.225	0.621	0.716	0.01	0.126	0.728	0.22	0.03	0.063	0.735	0.029	0.04	0.635	0.868	0.573	0.01			0.055	0.022			0.728	0.03	0.225	0.716	0.126	0.22	0.063	0.029	0.635	0.573		0.055				0.584009				0.584009
					0.639	0.862	0.573	0.01	0.048	0.714	0.27	0.03	0.224	0.552	0.017	0.019	0.691	0.714	0.408	0.01			0.093	0.044			0.714	0.03	0.639	0.573	0.048	0.27	0.224	0.017	0.691	0.408		0.093				0.876392				0.876392
					0.433	0.31	0.669	0.01	0.105	0.766	0.24	0.01	0.161	0.707	0.154	0.01	0.704	0.951	0.443	0.01			0.174	0.01			0.766	0.01	0.433	0.669	0.105	0.24	0.161	0.154	0.704	0.443		0.174				0.953995				0.953995
					0.601	0.761	0.315	0.01	0.077	0.81	0.5	0.01	0.166	0.665	0.26	0.01	0.474	0.839	0.352	0.01			0.073	0.045			0.81	0.01	0.601	0.315	0.077	0.5	0.166	0.26	0.474	0.352		0.073				0.927879				0.927879
					0.7	0.966	0.529	0.01	0.119	0.71	0.27	0.02	0.094	0.751	0.214	0.017	0.19	0.203	0.472	0.019			0.071	0.08			0.71	0.02	0.7	0.529	0.119	0.27	0.094	0.214	0.19	0.472		0.071				0.920769				0.920769
					0.482	0.687	0.578	0.01	0.077	0.775	0.24	0.02	0.138	0.788	0.262	0.024	0.823	0.905	0.437	0.011			0.11	0.01			0.775	0.02	0.482	0.578	0.077	0.24	0.138	0.262	0.823	0.437		0.11				1.12003				1.12003
					0.403	0.244	0.621	0.01	0.05	0.8	0.24	0.01	0.059	0.826	0.167	0.039	0.191	0.206	0.392	0.01			0.236	0.01			0.8	0.01	0.403	0.621	0.05	0.24	0.059	0.167	0.191	0.392		0.236				0.982717				0.982717
					0.592	0.847	0.379	0.679	0.085	0.453	0.24	0.07	0.082	0.844	0.224	0.024	0.777	1	0.34	0.015			0.166	0.046			0.453	0.07	0.592	0.379	0.085	0.24	0.082	0.224	0.777	0.34		0.166				0.959584				0.959584
					0.746	0.689	0.041	0.01	0.132	0.547	0.27	0.01	0.121	0.824	0.148	0.014	0.609	0.883	0.5	0.01			0.243	0.01			0.547	0.01	0.746	0.041	0.132	0.27	0.121	0.148	0.609	0.5		0.243				0.949643				0.949643
					0.498	0.555	0.586	0.01	0.111	0.909	0.16	0.01	0.149	0.595	0.163	0.088	0.65	0.703	0.473	0.01			0.032	0.01			0.909	0.01	0.498	0.586	0.111	0.16	0.149	0.163	0.65	0.473		0.032				0.704285				0.704285
					0.758	0.781	0.01	0.01	0.099	0.88	0.22	0.06	0.184	0.775	0.233	0.01	0.71	0.878	0.319	0.01			0.305	0.046			0.88	0.06	0.758	0.01	0.099	0.22	0.184	0.233	0.71	0.319		0.305				0.072208
					0.265	0.07	0.677	0.01	0.03	0.804	0.13	0.01	0.151	0.736	0.302	0.01	0.709	0.809	0.568	0.01			0.035	0.042			0.804	0.01	0.265	0.677	0.03	0.13	0.151	0.302	0.709	0.568		0.035				0.100569
					0.663	0.663	0.051	0.01	0.054	0.918	0.21	0.01	0.131	0.625	0.183	0.01	0.799	0.89	0.476	0.011			0.201	0.01			0.918	0.01	0.663	0.051	0.054	0.21	0.131	0.183	0.799	0.476		0.201				0.115108
					0.412	0.674	0.198	0.05	0.101	0.708	0.2	0.01	0.159	0.614	0.087	0.01	0.937	0.936	0.702	0.01			0.252	0.01			0.708	0.01	0.412	0.198	0.101	0.2	0.159	0.087	0.937	0.702		0.252				0.086384
					0.161	0.16	0.453	0.01	0.177	0.775	0.21	0.03	0.098	0.754	0.192	0.098	0.436	0.635	0.493	0.01			0.056	0.01			0.775	0.03	0.161	0.453	0.177	0.21	0.098	0.192	0.436	0.493		0.056				0.118899
					0.622	0.77	0.417	0.01	0.128	0.71	0.15	0.04			0.257	0.012	0.791	0.814	0.638	0.01			0.057	0.01			0.71	0.04	0.622	0.417	0.128	0.15		0.257	0.791	0.638		0.057				0.499088
					0.303	0.568	0.42	0.603	0.07	0.417	0.2	0.01			0.143	0.01	0.515	0.806	0.353	0.025			0.135	0.01			0.417	0.01	0.303	0.42	0.07	0.2		0.143	0.515	0.353		0.135				0.053266
					0.315	0.558	0.383	0.01	0.082	0.666	0.26	0.01			0.105	0.01	0.848	0.975	0.364	0.017			0.161	0.01			0.666	0.01	0.315	0.383	0.082	0.26		0.105	0.848	0.364		0.161				0.482583
					0.299	0.909	0.642	0.01	0.214	0.872	0.19	0.03			0.212	0.018	0.616	0.636	0.665	0.01			0.088	0.01			0.872	0.03	0.299	0.642	0.214	0.19		0.212	0.616	0.665		0.088				0.084318
					0.484	0.765	0.01	0.01			0.16	0.01			0.188	0.01	0.668	0.802	0.861	0.01			0.01	0.01			0.744	0.01	0.484	0.01		0.16		0.188	0.668	0.861		0.01				0.256489
					0.367	0.47	0.829	0.01			0.09	0.01			0.118	0.01	0.715	0.721	0.793	0.01			0.019	0.01			0.943	0.01	0.367	0.829		0.09		0.118	0.715	0.793		0.019				0.360095
					0.212	0.571	0.71	0.01			0.1	0.01			0.061	0.01	0.708	0.803	0.55	0.01			0.023	0.01			0.623	0.01	0.212	0.71		0.1		0.061	0.708	0.55		0.023				0.173305
					0.742	0.833	0.01	0.01			0.17	0.01			0.175	0.02	0.633	0.802	0.688	0.01			0.208	0.01			0.656	0.01	0.742	0.01		0.17		0.175	0.633	0.688		0.208				0.190166
					0.708	0.761	0.524	0.01			0.12	0.01			0.163	0.01	0.588	0.835	0.62	0.01			0.029	0.01			0.642	0.01	0.708	0.524		0.12		0.163	0.588	0.62		0.029				0.092523
					0.696	0.692	0.562	0.01			0.16	0.01			0.11	0.044	0.753	0.819	0.817	0.01			0.035	0.136			0.738	0.01	0.696	0.562		0.16		0.11	0.753	0.817		0.035				0.289186
					0.837	0.841	0.447	0.01			0.14	0.02			0.198	0.104	0.576	0.72	0.722	0.01			0.212	0.131			0.868	0.02	0.837	0.447		0.14		0.198	0.576	0.722		0.212				0.28648
					0.63	0.961	0.663	0.01			0.18	0.01			0.197	0.132	0.507	0.757	0.734	0.019			0.18	0.11			0.831	0.01	0.63	0.663		0.18		0.197	0.507	0.734		0.18				0.381373
					0.429	0.533	0.765	0.01			0.36	0.03			0.083	0.067	0.607	0.844	0.318	0.014			0.185	0.198			0.768	0.03	0.429	0.765		0.36		0.083	0.607	0.318		0.185				0.051283
					0.846	0.91	0.295	0.01			0.29	0.01			0.172	0.055	0.593	0.815	0.22	0.01			0.352	0.012			0.725	0.01	0.846	0.295		0.29		0.172	0.593	0.22		0.352				0.382351
					0.762	0.858	0.302	0.01			0.25	0.01			0.148	0.044	0.31	0.241	0.706	0.042			0.378	0.01			0.899	0.01	0.762	0.302		0.25		0.148	0.31	0.706		0.378				0.136773
					0.657	0.665	0.723	0.01			0.21	0.02			0.157	0.058	0.532	0.604	0.677	0.01			0.207	0.034			0.851	0.02	0.657	0.723		0.21		0.157	0.532	0.677		0.207				0.196598
					0.799	0.893	0.608	0.01			0.1	0.01			0.21	0.03	0.594	0.805	0.581	0.01			0.096	0.015			0.756	0.01	0.799	0.608		0.1		0.21	0.594	0.581		0.096				0.177908
					0.864	0.829	0.275	0.015			0.24	0.07			0.151	0.058	0.509	0.723	0.729	0.01			0.398	0.01			0.69	0.07	0.864	0.275		0.24		0.151	0.509	0.729		0.398				0.248491
					0.915	0.872	0.834	0.014			0.3	0.01			0.088	0.024	0.816	0.877	0.431	0.012			0.092	0.018			0.825	0.01	0.915	0.834		0.3		0.088	0.816	0.431		0.092				0.105551
					0.801	0.886	0.624	0.028			0.45	0.03			0.095	0.016	0.692	0.848	0.808	0.021			0.17	0.01			0.781	0.03	0.801	0.624		0.45		0.095	0.692	0.808		0.17				0.03639
					0.83	0.881	0.205	0.01			0.16	0.01			0.138	0.04	0.598	0.634	0.84	0.01			0.181	0.011			0.779	0.01	0.83	0.205		0.16		0.138	0.598	0.84		0.181				0.138314
					0.702	0.907	0.595	0.015			0.24	0.01			0.095	0.01	0.961	0.964	0.74	0.017			0.294	0.029			0.602	0.01	0.702	0.595		0.24		0.095	0.961	0.74		0.294				0.047822
					0.806	0.863	0.553	0.062			0.12	0.01			0.055	0.02	0.813	0.802	0.723	0.01			0.087	0.053			0.821	0.01	0.806	0.553		0.12		0.055	0.813	0.723		0.087				0.063842
					0.789	0.882	0.514	0.01			0.22	0.01			0.039	0.01	0.758	0.727	0.66	0.01			0.12	0.038			0.774	0.01	0.789	0.514		0.22		0.039	0.758	0.66		0.12				0.095385
					0.649	0.772	0.461	0.076			0.21	0.04			0.212	0.01	0.851	0.839	0.719	0.01			0.307	0.01			0.819	0.04	0.649	0.461		0.21		0.212	0.851	0.719		0.307				0.383676
					0.84	0.837	0.417	0.01			0.22	0.02			0.17	0.031	0.823	0.853	0.631	0.01			0.275	0.01			0.881	0.02	0.84	0.417		0.22		0.17	0.823	0.631		0.275				0.169499
					0.606	0.492	0.746	0.01			0.21	0.01			0.237	0.01	0.833	0.847	0.676	0.01			0.033	0.01			0.744	0.01	0.606	0.746		0.21		0.237	0.833	0.676		0.033
					0.771	0.886	0.953	0.04			0.24	0.02			0.167	0.01	0.557	0.642	0.898	0.042			0.156	0.01			0.703	0.02	0.771	0.953		0.24		0.167	0.557	0.898		0.156
					0.937	0.813	0.816	0.014			0.08	0.01			0.22	0.023	0.608	0.61	0.337	0.01			0.242	0.01			0.773	0.01	0.937	0.816		0.08		0.22	0.608	0.337		0.242
					0.839	0.929	0.641	0.111			0.33	0.01			0.17	0.01	0.715	0.869	0.716	0.01			0.147	0.01			0.629	0.01	0.839	0.641		0.33		0.17	0.715	0.716		0.147
					0.918	0.902	0.177	0.066			0.39	0.01			0.144	0.015	0.526	0.848	0.649	0.01			0.198	0.01			0.807	0.01	0.918	0.177		0.39		0.144	0.526	0.649		0.198
					0.518	0.904	0.655	0.106			0.23	0.01			0.189	0.037	0.439	0.573	0.535	0.01			0.015	0.121			0.682	0.01	0.518	0.655		0.23		0.189	0.439	0.535		0.015
					0.681	0.84	0.847	0.082			0.24	0.01			0.099	0.01	0.682	0.778	0.807	0.01			0.066	0.016			0.629	0.01	0.681	0.847		0.24		0.099	0.682	0.807		0.066
					0.839	0.88	0.908	0.077			0.15	0.03			0.239	0.022	0.461	0.734	0.796	0.01			0.267	0.023			0.761	0.03	0.839	0.908		0.15		0.239	0.461	0.796		0.267
					0.859	0.758	0.936	0.083			0.29	0.01			0.23	0.01	0.867	0.809	0.564	0.01			0.299	0.017			0.896	0.01	0.859	0.936		0.29		0.23	0.867	0.564		0.299
					0.838	0.793	0.231	0.192			0.31	0.04			0.13	0.01	0.895	0.981	0.616	0.01			0.153	0.01			0.826	0.04	0.838	0.231		0.31		0.13	0.895	0.616		0.153
					0.869	0.908	0.329	0.031			0.17	0.01			0.275	0.02	0.546	0.824	0.182	0.01			0.101	0.01			0.814	0.01	0.869	0.329		0.17		0.275	0.546	0.182		0.101
					0.624	0.885	0.429	0.046			0.24	0.01			0.168	0.01	0.782	0.698	0.779	0.01			0.362	0.016			0.877	0.01	0.624	0.429		0.24		0.168	0.782	0.779		0.362
					0.479	0.308	0.514	0.051			0.17	0.01			0.163	0.01	0.57	0.571	0.786	0.04			0.304	0.01			0.684	0.01	0.479	0.514		0.17		0.163	0.57	0.786		0.304
					0.794	0.832	0.431	0.04			0.14	0.01			0.233	0.013	0.831	0.921	0.611	0.022			0.388	0.01			0.829	0.01	0.794	0.431		0.14		0.233	0.831	0.611		0.388
					0.734	0.796	0.504	0.01			0.18	0.01			0.169	0.01	0.77	0.837	0.623	0.01			0.387	0.071			0.837	0.01	0.734	0.504		0.18		0.169	0.77	0.623		0.387
					0.715	0.905	0.83	0.036			0.14	0.02			0.2	0.01	0.556	0.135	0.122	0.01			0.036	0.025			0.785	0.02	0.715	0.83		0.14		0.2	0.556	0.122		0.036
					0.707	0.773	0.692	0.046			0.22	0.01			0.276	0.01	0.523	0.865	0.322	0.01			0.033	0.057			0.931	0.01	0.707	0.692		0.22		0.276	0.523	0.322		0.033
					0.817	0.845	0.646	0.069			0.05	0.01			0.319	0.032	0.791	0.862	0.457	0.01			0.118	0.062			0.747	0.01	0.817	0.646		0.05		0.319	0.791	0.457		0.118
					0.682	0.606	0.71	0.032			0.17	0.01			0.209	0.017	0.816	0.888	0.876	0.01			0.043	0.023			0.888	0.01	0.682	0.71		0.17		0.209	0.816	0.876		0.043
					0.739	0.853	0.809	0.01			0.14	0.01			0.014	0.047	0.681	0.875	0.742	0.01			0.192	0.021			0.832	0.01	0.739	0.809		0.14		0.014	0.681	0.742		0.192
					0.852	0.906	0.565	0.01			0.09	0.05			0.077	0.01	0.746	0.834	0.829	0.01			0.132	0.024			0.98	0.05	0.852	0.565		0.09		0.077	0.746	0.829		0.132
					0.691	0.403	0.707	0.01			0.11	0.01			0.032	0.01	0.848	0.887	0.834	0.036			0.18	0.021			0.813	0.01	0.691	0.707		0.11		0.032	0.848	0.834		0.18
					0.827	0.815	0.501	0.01			0.04	0.01			0.06	0.01	0.841	0.988	0.926	0.01			0.018	0.01			0.794	0.01	0.827	0.501		0.04		0.06	0.841	0.926		0.018
					0.634	0.938	0.601	0.01			0.15	0.02			0.25	0.01	0.741	0.907	0.222	0.01			0.136	0.01			0.801	0.02	0.634	0.601		0.15		0.25	0.741	0.222		0.136
					0.893	0.878	0.204	0.01			0.15	0.01			0.055	0.01	0.675	0.852	0.688	0.039			0.413	0.01			0.847	0.01	0.893	0.204		0.15		0.055	0.675	0.688		0.413
					0.7	0.821	0.575	0.01			0.06	0.01			0.181	0.01	0.51	0.659	0.559	0.01			0.152	0.01			0.754	0.01	0.7	0.575		0.06		0.181	0.51	0.559		0.152
					0.861	0.954	0.428	0.085			0.16	0.01			0.074	0.01	0.855	0.952	0.891	0.01			0.03	0.01			0.881	0.01	0.861	0.428		0.16		0.074	0.855	0.891		0.03
					0.882	0.918	0.906	0.01			0.31	0.01			0.066	0.021	0.711	0.85	0.53	0.01			0.149	0.01			0.899	0.01	0.882	0.906		0.31		0.066	0.711	0.53		0.149
					0.832	0.909	0.476	0.01			0.08	0.01			0.061	0.01	0.806	0.849	0.549	0.181			0.043	0.01			0.907	0.01	0.832	0.476		0.08		0.061	0.806	0.549		0.043
					0.708	0.881	0.379	0.053			0.09	0.01			0.015	0.01	0.365	0.762	0.631	0.01			0.197	0.018			0.841	0.01	0.708	0.379		0.09		0.015	0.365	0.631		0.197
					0.632	0.739	0.206	0.01			0.07	0.01			0.059	0.01	0.79	0.954	0.751	0.023			0.166	0.01			0.735	0.01	0.632	0.206		0.07		0.059	0.79	0.751		0.166
					0.673	0.723	0.87	0.01			0.06	0.02			0.076	0.01	0.768	0.774	0.72	0.01			0.403	0.01			0.744	0.02	0.673	0.87		0.06		0.076	0.768	0.72		0.403
					0.614	0.903	0.278	0.01			0.12	0.01			0.138	0.01	0.847	0.952	0.768	0.01			0.121	0.01			0.157	0.01	0.614	0.278		0.12		0.138	0.847	0.768		0.121
					0.88	0.932	0.785	0.01			0.14	0.01			0.12	0.01	0.618	0.886	0.208	0.01			0.187	0.022			0.69	0.01	0.88	0.785		0.14		0.12	0.618	0.208		0.187
					0.834	0.918	0.626	0.01			0.08	0.09			0.098	0.01	0.727	0.857	0.507	0.012			0.185	0.01			0.8	0.09	0.834	0.626		0.08		0.098	0.727	0.507		0.185
					0.82	0.886	0.691	0.01			0.13	0.02			0.034	0.01	0.841	0.817	0.564	0.01			0.086	0.01			0.722	0.02	0.82	0.691		0.13		0.034	0.841	0.564		0.086
					0.806	0.851	0.428	0.083			0.12	0.08			0.036	0.032	0.516	0.796	0.533	0.01			0.027	0.01			0.658	0.08	0.806	0.428		0.12		0.036	0.516	0.533		0.027
					0.605	0.58	0.566	0.01			0.02	0.02			0.096	0.01	0.897	0.936	0.691	0.01			0.058	0.048			0.741	0.02	0.605	0.566		0.02		0.096	0.897	0.691		0.058
					0.71	0.798	0.517	0.01			0.11	0.01			0.039	0.071	0.748	0.919	0.466	0.01			0.38	0.015			0.746	0.01	0.71	0.517		0.11		0.039	0.748	0.466		0.38
					0.868	0.889	0.499	0.01			0.11	0.09			0.01	0.018	0.851	0.862	0.353	0.011			0.061	0.01			0.877	0.09	0.868	0.499		0.11		0.01	0.851	0.353		0.061
					0.783	0.903	0.784	0.01			0.2	0.03			0.03	0.044	0.838	0.922	0.411	0.01			0.077	0.01			0.737	0.03	0.783	0.784		0.2		0.03	0.838	0.411		0.077
					0.69	0.902	0.391	0.01							0.045	0.01	0.134	0.147	0.477	0.01			0.2	0.01			0.871	0.029	0.69	0.391				0.045	0.134	0.477		0.2
					0.627	0.588	0.41	0.068							0.069	0.022	0.752	0.885	0.838	0.01			0.187	0.01			0.719	0.03	0.627	0.41				0.069	0.752	0.838		0.187
					0.719	0.873	0.645	0.049							0.064	0.022	0.778	0.886	0.264	0.01			0.408	0.01			0.955	0.079	0.719	0.645				0.064	0.778	0.264		0.408
					0.825	0.825	0.343	0.01							0.047	0.01	0.733	0.847	0.43	0.01			0.02	0.102			0.737	0.01	0.825	0.343				0.047	0.733	0.43		0.02
					0.77	0.831	0.419	0.01							0.15	0.025	0.84	0.753	0.458	0.01			0.143	0.01			0.788	0.019	0.77	0.419				0.15	0.84	0.458		0.143
					0.81	0.853	0.235	0.01									0.722	0.929	0.791	0.01			0.034	0.024			0.756	0.04	0.81	0.235					0.722	0.791		0.034
					0.688	0.772	0.719	0.01									0.854	0.929	0.477	0.044							0.721	0.026	0.688	0.719					0.854	0.477
					0.92	0.813	0.368	0.01									0.854	0.942	0.616	0.016							0.844	0.031	0.92	0.368					0.854	0.616
					0.721	0.745	0.563	0.019									0.694	0.808	0.829	0.01							0.679	0.013	0.721	0.563					0.694	0.829
					0.812	0.881	0.549	0.01									0.77	0.838	0.505	0.01							0.981	0.103	0.812	0.549					0.77	0.505
					0.801	0.641	0.68	0.01									0.637	0.837	0.906	0.01							0.941	0.101	0.801	0.68					0.637	0.906
					0.788	0.939	0.662	0.015									0.692	0.816	0.769	0.01							0.929	0.041	0.788	0.662					0.692	0.769
					0.744	0.754	0.314	0.033									0.646	0.745	0.391	0.01							0.675	0.071	0.744	0.314					0.646	0.391
					0.876	0.904	0.513	0.015									0.871	0.655	0.333	0.011							0.786	0.077	0.876	0.513					0.871	0.333
					0.748	0.849	0.307	0.01									0.687	0.657	0.38	0.034							0.749	0.089	0.748	0.307					0.687	0.38
					0.803	0.84	0.693	0.046									0.747	0.724	0.386	0.01							0.888	0.059	0.803	0.693					0.747	0.386
					0.881	0.897	0.536	0.014									0.699	0.711	0.372	0.01							0.811	0.037	0.881	0.536					0.699	0.372
					0.754	0.743	0.412	0.01									0.746	0.681	0.332	0.018							0.411	0.063	0.754	0.412					0.746	0.332
					0.858	0.915	0.577	0.157									0.787	0.655	0.52	0.01							0.788	0.074	0.858	0.577					0.787	0.52
					0.904	0.749	0.725	0.102									0.877	0.892	0.374	0.01							0.723	0.019	0.904	0.725					0.877	0.374
					0.715	0.75	0.832	0.012									0.738	0.83	0.455	0.011							0.836	0.01	0.715	0.832					0.738	0.455
					0.638	0.359	0.538	0.021									0.766	0.705	0.355	0.016							0.734	0.08	0.638	0.538					0.766	0.355
					0.715	0.748	0.581	0.051									0.824	0.888	0.548	0.01							0.874	0.01	0.715	0.581					0.824	0.548
					0.838	0.796	0.677	0.018									0.718	0.916	0.504	0.018							0.887	0.01	0.838	0.677					0.718	0.504
					0.869	0.967	0.56	0.048									0.612	0.454	0.427	0.013							0.702	0.033	0.869	0.56					0.612	0.427
					0.769	0.879	0.305	0.043									0.801	0.882	0.381	0.01							0.805	0.04	0.769	0.305					0.801	0.381
					0.854	0.933	0.509	0.042									0.8	0.9	0.419	0.02							0.801	0.012	0.854	0.509					0.8	0.419
					0.819	0.847	0.598	0.102									0.732	0.741	0.413	0.01							0.816	0.021	0.819	0.598					0.732	0.413
					0.841	0.924	0.65	0.05									0.688	0.703	0.375	0.032							0.547	0.022	0.841	0.65					0.688	0.375
					0.312	0.42	0.416	0.015									0.667	0.505	0.549	0.028							0.842	0.049	0.312	0.416					0.667	0.549
					0.782	0.861	0.509	0.015									0.725	0.851	0.406	0.023							0.68	0.042	0.782	0.509					0.725	0.406
					0.779	0.847	0.519	0.01									0.626	0.826	0.507	0.012							0.05	0.09	0.779	0.519					0.626	0.507
					0.826	0.913	0.509	0.01									0.656	0.502	0.385	0.056							0.551	0.043	0.826	0.509					0.656	0.385
					0.822	0.932	0.492	0.01									0.778	0.891	0.9	0.01							0.867	0.03	0.822	0.492					0.778	0.9
					0.866	0.85	0.017	0.01									0.752	0.707	0.405	0.079							0.758	0.074	0.866	0.017					0.752	0.405
					0.706	0.799	0.457	0.01									0.796	0.653	0.72	0.01							0.835	0.024	0.706	0.457					0.796	0.72
					0.817	0.883	0.437	0.019									0.828	0.708	0.712	0.01							0.807	0.029	0.817	0.437					0.828	0.712
					0.663	0.674	0.798	0.01									0.809	0.876	0.856	0.01							0.73	0.01	0.663	0.798					0.809	0.856
					0.117	0.01	0.763	0.01									0.867	0.841	0.357	0.01							0.734	0.02	0.117	0.763					0.867	0.357
					0.601	0.66	0.658	0.019									0.8	0.843	0.628	0.01							0.735	0.077	0.601	0.658					0.8	0.628
					0.841	0.435	0.15	0.017									0.871	0.756	0.773	0.021							0.552	0.03	0.841	0.15					0.871	0.773
					0.821	0.884	0.551	0.01									0.876	0.877	0.802	0.01							0.707	0.016	0.821	0.551					0.876	0.802
					0.816	0.912	0.682	0.01									0.704	0.665	0.404	0.01							0.665	0.029	0.816	0.682					0.704	0.404
					0.832	0.929	0.719	0.015									0.825	0.756	0.308	0.025							0.751	0.024	0.832	0.719					0.825	0.308
					0.748	0.791	0.682	0.01									0.785	0.881	0.554	0.01							0.788	0.028	0.748	0.682					0.785	0.554
					0.826	0.865	0.589	0.01									0.84	0.95	0.554	0.01							0.826	0.067	0.826	0.589					0.84	0.554
					0.873	0.903	0.35	0.01									0.891	0.862	0.872	0.01							0.844	0.01	0.873	0.35					0.891	0.872
					0.832	0.802	0.202	0.01									0.851	0.965	0.767	0.01							0.824	0.02	0.832	0.202					0.851	0.767
					0.869	0.86	0.35	0.013									0.87	0.963	0.587	0.031							0.595	0.01	0.869	0.35					0.87	0.587
					0.97	0.919	0.715	0.01									0.748	0.889	0.919	0.01							0.775	0.01	0.97	0.715					0.748	0.919
					0.723	0.859	0.596	0.01									0.867	0.832	0.869	0.039							0.736	0.014	0.723	0.596					0.867	0.869
					0.738	0.763	0.541	0.011									0.606	0.859	0.797	0.01							0.625	0.019	0.738	0.541					0.606	0.797
					0.758	0.711	0.854	0.01									0.84	0.853	0.157	0.01							0.614	0.023	0.758	0.854					0.84	0.157
					0.847	0.404	0.786	0.019									0.721	0.8	0.585	0.01							0.754	0.012	0.847	0.786					0.721	0.585
					0.654	0.753	0.417	0.068									0.842	0.9	0.624	0.01							0.918	0.028	0.654	0.417					0.842	0.624
					0.89	0.899	0.39	0.01									0.873	0.882	0.548	0.014							0.803	0.047	0.89	0.39					0.873	0.548
							0.738	0.057									0.857	0.969	0.701	0.076							0.814	0.036		0.738					0.857	0.701
							0.718	0.011									0.739	0.856	0.588	0.1							0.822	0.028		0.718					0.739	0.588
							0.736	0.013									0.844	0.886	0.592	0.036							0.052	0.063		0.736					0.844	0.592
							0.91	0.01									0.801	0.868	0.329	0.139							0.869	0.011		0.91					0.801	0.329
							0.919	0.01									0.55	0.828	0.614	0.02							0.642	0.051		0.919					0.55	0.614
							0.758	0.01									0.8	0.91	0.574	0.011							0.56	0.023		0.758					0.8	0.574
							0.469	0.102									0.76	0.752	0.656	0.01							0.752	0.03		0.469					0.76	0.656
							0.694	0.01									0.604	0.556	0.83	0.057							0.7	0.01		0.694					0.604	0.83
							0.368	0.01									0.501	0.08	0.684	0.01							0.852	0.023		0.368					0.501	0.684
							0.596	0.032									0.833	0.947	0.213	0.01							0.769	0.033		0.596					0.833	0.213
							0.443	0.01									0.892	0.815	0.438	0.01							0.933	0.023		0.443					0.892	0.438
							0.473	0.01									0.303	0.255	0.66	0.164							0.885	0.053		0.473					0.303	0.66
							0.474	0.033									0.848	0.793	0.507	0.01							0.858	0.127		0.474					0.848	0.507
							0.387	0.01									0.867	0.804									0.791	0.024		0.387					0.867
							0.664	0.028									0.789	0.783									0.785	0.035		0.664					0.789
							0.489	0.01									0.703	0.736									0.736	0.011		0.489					0.703
							0.681	0.01									0.903	0.971									0.905	0.014		0.681					0.903
							0.809	0.01									0.901	0.879									0.637	0.04		0.809					0.901
							0.552	0.01									0.913	0.956									0.898	0.036		0.552					0.913
							0.732	0.01									0.884	0.97									0.818	0.016		0.732					0.884
							0.696	0.01									0.895	0.892									0.944	0.01		0.696					0.895
							0.654	0.01									0.787	0.582									0.864	0.03		0.654					0.787
							0.659	0.01									0.873	0.89									0.114	0.01		0.659					0.873
							0.423	0.01									0.685	0.01									0.68	0.039		0.423					0.685
							0.578	0.01									0.934	0.805									0.858	0.027		0.578					0.934
							0.474	0.01									0.884	0.932									0.917	0.01		0.474					0.884
																	0.903	0.901									0.884	0.094							0.903
																	0.585	0.712									0.898	0.055							0.585
																	0.864	0.914									0.786	0.031							0.864
																	0.774	0.914									0.795	0.01							0.774
																	0.816	0.762									0.855	0.01							0.816
																	0.713	0.533									0.807	0.01							0.713
																	0.833	0.715									0.914	0.01							0.833
																	0.602	0.69									0.881	0.01							0.602
																	0.81	0.942									0.835	0.01							0.81
																	0.705	0.748									0.907	0.01							0.705
																	0.897	0.919									0.909	0.103							0.897
																	0.854	0.662									0.838	0.01							0.854
																	0.807	0.786									0.84	0.01							0.807
																	0.734	0.846									0.791	0.012							0.734
																											0.876	0.01
																											0.827	0.01
																											0.851	0.02
																											0.84	0.01
																											0.846	0.036
																											0.078	0.01
																											0.817	0.04
																											0.967	0.019
																											0.62	0.01
																											0.45	0.01
																											0.822	0.017
																											0.912	0.024
																											0.842	0.039
																											0.837	0.024
																											0.492	0.014
																											0.769	0.088
																											0.974	0.01
																											0.892	0.01
																											0.895	0.01
																											0.815	0.01
																											0.641	0.098
																											0.876	0.012
																											0.946	0.01
																											0.827	0.01
																											0.927	0.018
																											0.824	0.01
																											0.887	0.01
																											0.837	0.01
																											0.867	0.02
																											0.801	0.01
																											0.905	0.044
																											0.901	0.104
																											0.957	0.132
																											0.904	0.067
																											0.806	0.055
																											0.806	0.044
																											0.87	0.058
																											0.521	0.03
																											0.882	0.058
																											0.808	0.024
																											0.865	0.016
																											0.74	0.04
																											0.814	0.01
																											0.607	0.02
																											0.844	0.01
																											0.941	0.01
																											0.924	0.031
																											0.782	0.01
																											0.707	0.01
																											0.622	0.023
																											0.846	0.01
																											0.891	0.015
																											0.765	0.037
																											0.788	0.01
																											0.881	0.022
																											0.78	0.01
																											0.864	0.01
																											0.907	0.02
																											0.975	0.01
																											0.73	0.01
																											0.868	0.013
																											0.714	0.01
																											0.951	0.01
																											0.839	0.01
																											0.203	0.032
																											0.905	0.017
																											0.206	0.047
																											1	0.01
																											0.883	0.01
																											0.703	0.01
																											0.878	0.01
																											0.809	0.01
																											0.89	0.01
																											0.936	0.01
																											0.635	0.021
																											0.814	0.01
																											0.806	0.01
																											0.975	0.01
																											0.636	0.01
																											0.802	0.01
																											0.721	0.01
																											0.803	0.01
																											0.802	0.01
																											0.835	0.032
																											0.819	0.01
																											0.72	0.071
																											0.757	0.018
																											0.844	0.044
																											0.815	0.01
																											0.241	0.022
																											0.604	0.022
																											0.805	0.01
																											0.723	0.025
																											0.877	0.033
																											0.848	0.01
																											0.634	0.01
																											0.964	0.01
																											0.802	0.01
																											0.727	0.01
																											0.839	0.01
																											0.853	0.01
																											0.847	0.01
																											0.642	0.061
																											0.61	0.01
																											0.869	0.01
																											0.848	0.034
																											0.573	0.036
																											0.778	0.138
																											0.734	0.064
																											0.809	0.036
																											0.981	0.029
																											0.824	0.011
																											0.698	0.061
																											0.571	0.01
																											0.921	0.011
																											0.837	0.01
																											0.135	0.017
																											0.865	0.01
																											0.862	0.01
																											0.888	0.01
																											0.875	0.092
																											0.834	0.01
																											0.887	0.01
																											0.988	0.013
																											0.907	0.01
																											0.852	0.01
																											0.659	0.01
																											0.952	0.01
																											0.85	0.069
																											0.849	0.01
																											0.762	0.023
																											0.954	0.01
																											0.774	0.01
																											0.952	0.05
																											0.886	0.01
																											0.857	0.032
																											0.817	0.041
																											0.796	0.139
																											0.936	0.08
																											0.919	0.055
																											0.862	0.058
																											0.922	0.085
																											0.147	0.047
																											0.885	0.058
																											0.886	0.067
																											0.847	0.031
																											0.753	0.04
																											0.929	0.031
																											0.929	0.048
																											0.942	0.046
																											0.808	0.062
																											0.838	0.031
																											0.837	0.01
																											0.816	0.054
																											0.745	0.048
																											0.655	0.083
																											0.657	0.045
																											0.724	0.066
																											0.711	0.119
																											0.681	0.078
																											0.655	0.16
																											0.892	0.044
																											0.83	0.038
																											0.705	0.01
																											0.888	0.017
																											0.916	0.01
																											0.454	0.01
																											0.882	0.01
																											0.9	0.01
																											0.741	0.01
																											0.703	0.01
																											0.505	0.01
																											0.851	0.023
																											0.826	0.01
																											0.502	0.01
																											0.891	0.067
																											0.707	0.01
																											0.653	0.01
																											0.708	0.021
																											0.876	0.01
																											0.841	0.01
																											0.843	0.01
																											0.756	0.026
																											0.877	0.01
																											0.665	0.01
																											0.756	0.01
																											0.881	0.017
																											0.95	0.01
																											0.862	0.017
																											0.965	0.017
																											0.963	0.01
																											0.889	0.01
																											0.832	0.01
																											0.859	0.01
																											0.853	0.029
																											0.8	0.01
																											0.9	0.01
																											0.882	0.01
																											0.969	0.01
																											0.856	0.019
																											0.886	0.011
																											0.868	0.01
																											0.828	0.015
																											0.91	0.01
																											0.752	0.01
																											0.556	0.01
																											0.08	0.01
																											0.947	0.011
																											0.815	0.01
																											0.255	0.01
																											0.793	0.01
																											0.804	0.025
																											0.783	0.017
																											0.736	0.01
																											0.971	0.01
																											0.879	0.01
																											0.956	0.01
																											0.97	0.01
																											0.892	0.01
																											0.582	0.01
																											0.89	0.01
																											0.01	0.019
																											0.805	0.014
																											0.932	0.01
																											0.901	0.042
																											0.712	0.01
																											0.914	0.01
																											0.914	0.01
																											0.762	0.012
																											0.533	0.021
																											0.715	0.01
																											0.69	0.017
																											0.942	0.01
																											0.748	0.01
																											0.919	0.01
																											0.662	0.01
																											0.786	0.01
																											0.846	0.042
																											0.7	0.01
																											0.596	0.01
																											0.752	0.01
																											0.398	0.01
																											0.717	0.01
																											0.71	0.01
																											0.589	0.01
																											0.48	0.01
																											0.368	0.01
																											0.255	0.01
																											0.51	0.04
																											0.762	0.022
																											0.616	0.01
																											0.714	0.01
																											0.633	0.01
																											0.31	0.01
																											0.506	0.01
																											0.786	0.01
																											0.84	0.01
																											0.858	0.036
																											0.906	0.01
																											0.769	0.01
																											0.777	0.039
																											0.871	0.01
																											0.608	0.01
																											0.721	0.01
																											0.525	0.181
																											0.572	0.01
																											0.326	0.023
																											0.889	0.01
																											0.775	0.01
																											0.925	0.01
																											0.857	0.012
																											0.725	0.01
																											0.897	0.01
																											0.882	0.01
																											0.8	0.01
																											0.808	0.011
																											0.92	0.01
																											0.92	0.01
																											0.729	0.01
																											0.714	0.01
																											0.725	0.01
																											0.796	0.01
																											0.785	0.01
																											0.324	0.044
																											0.813	0.016
																											0.79	0.01
																											0.764	0.01
																											0.711	0.01
																											0.897	0.01
																											0.524	0.01
																											0.685	0.011
																											0.308	0.034
																											0.376	0.01
																											0.306	0.01
																											0.298	0.018
																											0.308	0.01
																											0.264	0.01
																											0.532	0.011
																											0.799	0.016
																											0.815	0.01
																											0.194	0.018
																											0.734	0.013
																											0.646	0.01
																											0.856	0.02
																											0.748	0.01
																											0.715	0.032
																											0.541	0.028
																											0.728	0.023
																											0.709	0.012
																											0.585	0.056
																											0.834	0.01
																											0.821	0.079
																											0.693	0.01
																											0.818	0.01
																											0.915	0.01
																											0.705	0.01
																											0.926	0.01
																											0.874	0.021
																											0.776	0.01
																											0.673	0.01
																											0.655	0.025
																											0.13	0.01
																											0.6	0.01
																											0.719	0.01
																											0.828	0.01
																											0.766	0.031
																											0.6	0.01
																											0.744	0.039
																											0.706	0.01
																											0.689	0.01
																											0.733	0.01
																											0.766	0.01
																											0.836	0.014
																											0.486	0.076
																											0.766	0.1
																											0.751	0.036
																											0.703	0.139
																											0.64	0.02
																											0.773	0.011
																											0.829	0.01
																											0.171	0.057
																											0.856	0.01
																											0.612	0.01
																											0.102	0.01
																											0.818	0.164
																											0.872	0.01
																											0.722	0.057
																											0.714	0.048
																											0.8	0.046
																											0.77	0.016
																											0.734	0.018
																											0.827	0.02
																											0.757	0.01
																											0.62	0.047
																											0.861	0.015
																											0.073	0.012
																											0.506	0.051
																											0.83	0.066
																											0.785	0.01
																											0.771	0.019
																											0.209	0.01
																											0.854	0.024
																											0.822	0.01
																											0.794	0.01
																											0.877	0.01
																											0.807	0.06
																											0.897	0.012
																											0.641	0.017
																											0.478	0.01
																											0.589	0.01
																											0.808	0.05
																											0.712	0.014
																											0.248	0.058
																											0.91	0.025
																											0.727	0.018
																											0.696	0.01
																											0.752	0.026
																											0.429	0.011
																											0.771	0.01
																											0.605	0.048
																											0.658	0.07
																											0.858	0.065
																											0.899	0.028
																											0.733	0.013
																											0.901	0.065
																											0.402	0.026
																											0.774	0.012
																											0.45	0.01
																											0.887	0.024
																											0.914	0.036
																											0.285	0.01
																											0.743	0.015
																											0.872	0.016
																											0.851	0.011
																											0.809	0.038
																											0.821	0.01
																											0.869	0.01
																											0.738	0.01
																											0.612	0.01
																											0.807	0.01
																											0.53	0.01
																											0.373	0.025
																											0.876	0.092
																											0.774	0.016
																											0.795	0.01
																											0.884	0.034
																											0.724	0.094
																											0.497	0.025
																											0.784	0.104
																											0.776	0.01
																											0.687	0.129
																											0.801	0.016
																											0.915	0.083
																											0.822	0.01
																											0.538	0.01
																											0.431	0.05
																											0.837	0.01
																											0.829	0.038
																											0.907	0.025
																											0.935	0.01
																											0.757	0.01
																											0.835	0.023
																											0.17	0.062
																											0.134	0.038
																											0.822	0.097
																											0.806	0.037
																											0.967	0.01
																											0.893	0.095
																											0.74	0.019
																											0.728	0.018
																											0.861	0.074
																											0.89	0.01
																											0.7465	0.011
																											0.836	0.016
																											0.676	0.01
																											0.802	0.01
																											0.919	0.01
																											0.653	0.01
																											0.729	0.049
																											0.823	0.049
																											0.603	0.023
																											0.621	0.063
																											0.862	0.049
																											0.31	0.03
																											0.761	0.04
																											0.966	0.01
																											0.687	0.01
																											0.244	0.01
																											0.847	0.022
																											0.689	0.044
																											0.555	0.01
																											0.781	0.045
																											0.07	0.08
																											0.663	0.01
																											0.674	0.01
																											0.16	0.046
																											0.77	0.01
																											0.568	0.01
																											0.558	0.046
																											0.909	0.042
																											0.765	0.01
																											0.47	0.01
																											0.571	0.01
																											0.833	0.01
																											0.761	0.01
																											0.692	0.01
																											0.841	0.01
																											0.961	0.01
																											0.533	0.01
																											0.91	0.01
																											0.858	0.01
																											0.665	0.01
																											0.893	0.136
																											0.829	0.131
																											0.872	0.11
																											0.886	0.198
																											0.881	0.012
																											0.907	0.01
																											0.863	0.034
																											0.882	0.015
																											0.772	0.01
																											0.837	0.018
																											0.492	0.01
																											0.886	0.011
																											0.813	0.029
																											0.929	0.053
																											0.902	0.038
																											0.904	0.01
																											0.84	0.01
																											0.88	0.01
																											0.758	0.01
																											0.793	0.01
																											0.908	0.01
																											0.885	0.01
																											0.308	0.121
																											0.832	0.016
																											0.796	0.023
																											0.905	0.017
																											0.773	0.01
																											0.845	0.01
																											0.606	0.016
																											0.853	0.01
																											0.906	0.01
																											0.403	0.071
																											0.815	0.025
																											0.938	0.057
																											0.878	0.062
																											0.821	0.023
																											0.954	0.021
																											0.918	0.024
																											0.909	0.021
																											0.881	0.01
																											0.739	0.01
																											0.723	0.01
																											0.903	0.01
																											0.932	0.01
																											0.918	0.01
																											0.886	0.01
																											0.851	0.018
																											0.58	0.01
																											0.798	0.01
																											0.889	0.01
																											0.903	0.022
																											0.902	0.01
																											0.588	0.01
																											0.873	0.01
																											0.825	0.048
																											0.831	0.015
																											0.853	0.01
																											0.772	0.01
																											0.813	0.01
																											0.745	0.01
																											0.881	0.01
																											0.641	0.102
																											0.939	0.01
																											0.754	0.024
																											0.904	0.032
																											0.849	0.01
																											0.84	0.01
																											0.897	0.021
																											0.743	0.088
																											0.915	0.053
																											0.749	0.013
																											0.75	0.01
																											0.359	0.028
																											0.748	0.01
																											0.796	0.01
																											0.967	0.01
																											0.879	0.037
																											0.933	0.01
																											0.847	0.019
																											0.924	0.065
																											0.42	0.056
																											0.861	0.02
																											0.847	0.01
																											0.913	0.054
																											0.932	0.018
																											0.85	0.031
																											0.799	0.046
																											0.883	0.052
																											0.674	0.036
																											0.01	0.029
																											0.66	0.161
																											0.435	0.051
																											0.884	0.075
																											0.912	0.027
																											0.929	0.01
																											0.791	0.025
																											0.865	0.018
																											0.903	0.01
																											0.802	0.01
																											0.86	0.013
																											0.919	0.01
																											0.859	0.01
																											0.763	0.01
																											0.711	0.01
																											0.404	0.013
																											0.753	0.01
																											0.899	0.019
																											0.905	0.02
																											0.82	0.039
																											0.797	0.01
																											0.365	0.01
																											0.757	0.02
																											0.79	0.039
																											0.709	0.171
																											0.802	0.03
																											0.895	0.06
																											0.745	0.01
																											0.551	0.01
																											0.942	0.03
																											0.932	0.076
																											0.262	0.085
																											0.789	0.079
																											0.7	0.023
																											0.901	0.023
																											0.894	0.049
																											0.81	0.052
																											0.811	0.031
																											0.645	0.01
																											0.854	0.01
																											0.872	0.01
																											0.903	0.01
																											0.844	0.01
																											0.809	0.01
																											0.444	0.117
																											0.861	0.01
																											0.93	0.01
																											0.763	0.011
																											0.935	0.01
																											0.88	0.01
																											0.541	0.01
																											0.761	0.01
																											0.9	0.01
																											0.787	0.01
																											0.94	0.01
																											0.83	0.063
																											0.851	0.071
																											0.934	0.01
																											0.905	0.01
																											0.773	0.01
																											0.871	0.01
																											0.537	0.01
																											0.422	0.01
																											0.855	0.93
																											0.843	0.01
																											0.799	0.01
																											0.802	0.01
																											0.65	0.01
																											0.741	0.01
																											0.882	0.01
																											0.806	0.01
																											0.832	0.01
																											0.896	0.01
																											0.732	0.01
																											0.856	0.01
																											0.038	0.01
																											0.912	0.01
																											0.8	0.01
																											0.834	0.01
																											0.901	0.01
																											0.916	0.01
																											0.895	0.01
																											0.951	0.01
																											0.631	0.01
																											0.786	0.679
																											0.873	0.01
																											0.775	0.01
																											0.927	0.01
																											0.838	0.01
																											0.49	0.01
																											0.766	0.05
																											0.735	0.01
																											0.905	0.01
																											0.746	0.603
																											0.721	0.01
																											0.038	0.01
																											0.712	0.01
																											0.666	0.01
																											0.821	0.01
																											0.726	0.01
																											0.378	0.01
																											0.888	0.01
																											0.752	0.01
																											0.793	0.01
																											0.822	0.01
																											0.897	0.01
																											0.793	0.01
																											0.759	0.01
																											0.728	0.01
																											0.816	0.015
																											0.767	0.014
																											0.913	0.028
																											0.719	0.01
																											0.348	0.015
																											0.74	0.062
																											0.882	0.01
																											0.934	0.076
																											0.819	0.01
																											0.798	0.01
																											0.649	0.04
																											0.949	0.014
																											0.735	0.111
																											0.914	0.066
																											0.676	0.106
																											0.913	0.082
																											0.946	0.077
																											0.775	0.083
																											0.883	0.192
																											0.742	0.031
																											0.01	0.046
																											0.815	0.051
																											0.928	0.04
																											0.914	0.01
																											0.873	0.036
																											0.865	0.046
																											0.666	0.069
																											0.421	0.032
																											0.72	0.01
																											0.762	0.01
																											0.49	0.01
																											0.551	0.01
																											0.345	0.01
																											0.736	0.01
																											0.385	0.01
																											0.804	0.085
																											0.838	0.01
																											0.692	0.01
																											0.654	0.053
																											0.2	0.01
																											0.602	0.01
																											0.117	0.01
																											0.756	0.01
																											0.689	0.01
																											0.986	0.01
																											0.924	0.083
																											0.945	0.01
																											0.979	0.01
																											0.928	0.01
																											0.889	0.01
																											0.876	0.01
																											0.441	0.068
																											0.785	0.049
																											0.861	0.01
																											0.933	0.01
																											0.609	0.01
																											0.608	0.01
																											0.13	0.01
																											0.868	0.019
																											0.837	0.01
																											0.837	0.01
																											0.942	0.015
																											0.933	0.033
																											0.94	0.015
																											0.972	0.01
																											0.433	0.046
																											0.883	0.014
																											0.696	0.01
																											0.885	0.157
																											0.657	0.102
																											0.909	0.012
																											0.977	0.021
																											0.938	0.051
																											0.516	0.018
																											0.82	0.048
																											0.914	0.043
																											0.844	0.042
																											0.992	0.102
																											0.656	0.05
																											0.933	0.015
																											0.704	0.015
																											0.632	0.01
																											0.92	0.01
																											0.574	0.01
																											0.809	0.01
																											0.955	0.01
																											0.893	0.019
																											0.949	0.01
																											0.892	0.01
																											0.938	0.019
																											0.944	0.017
																											0.851	0.01
																											1	0.01
																											0.91	0.015
																											0.605	0.01
																											0.714	0.01
																											0.865	0.01
																											0.886	0.01
																											0.87	0.013
																											0.772	0.01
																											0.914	0.01
																											0.962	0.011
																											0.899	0.01
																											0.935	0.019
																											0.876	0.068
																											0.591	0.01
																											0.918	0.057
																											0.801	0.011
																											0.867	0.013
																											0.827	0.01
																											0.833	0.01
																											0.772	0.01
																											0.607	0.102
																											0.807	0.01
																											0.845	0.01
																											0.839	0.032
																											0.925	0.01
																											0.68	0.01
																											0.889	0.033
																											0.764	0.01
																											0.7	0.028
																											0.815	0.01
																											0.901	0.01
																											0.87	0.01
																											0.949	0.01
																											0.821	0.01
																											0.867	0.01
																											0.933	0.01
																											0.66	0.01
																											0.815	0.01
																											0.807	0.01
																											0.586	0.01
																											0.813	0.037
																											0.918	0.022
																											0.919	0.139
																											0.722	0.014
																											0.303	0.054
																											0.758	0.025
																											0.7	0.026
																											0.806	0.056
																											0.821	0.054
																											0.839	0.031
																											0.81	0.048
																											0.795	0.01
																											0.661	0.01
																											0.64	0.01
																											0.766	0.01
																											0.861	0.032
																											0.72	0.035
																											0.773	0.031
																											0.757	0.252
																											0.871	0.01
																											0.952	0.01
																											0.914	0.01
																											0.779	0.01
																											0.881	0.01
																											0.839	0.01
																											0.864	0.01
																											0.849	0.025
																											0.815	0.016
																											0.888	0.031
																											0.831	0.01
																											0.705	0.01
																											0.926	0.031
																											0.311	0.05
																											0.835	0.093
																											0.899	0.033
																											0.846	0.043
																											0.676	0.01
																											0.454	0.01
																											0.594	0.105
																											0.785	0.01
																											0.884	0.018
																											0.975	0.01
																											0.879	0.23
																											0.951	0.01
																											0.896	0.01
																											0.935	0.01
																											0.948	0.01
																											0.874	0.01
																											0.866	0.01
																											0.968	0.01
																											0.245	0.01
																											0.912	0.01
																											0.9	0.01
																											0.317	0.01
																											0.836	0.05
																											0.773	0.049
																											0.756	0.013
																											0.941	0.053
																											0.907	0.048
																											0.795	0.145
																											0.801	0.01
																											0.826	0.01
																											0.979	0.01
																											0.678	0.01
																											0.331	0.058
																											0.897	0.021
																											0.866	0.01
																											0.328	0.108
																											0.599	0.087
																											0.803	0.036
																											0.974	0.01
																											0.847	0.038
																											0.798	0.022
																												0.104
																												0.019
																												0.042
																												0.077
																												0.025
																												0.01
																												0.037
																												0.069
																												0.035
																												0.043
																												0.055
																												0.077
																												0.049
																												0.01
																												0.01
																												0.01
																												0.01
																												0.01
																												0.01
																												0.01
																												0.01
																												0.01
																												0.01
																												0.01
																												0.01
																												0.01
																												0.01
																												0.01
																												0.01
																												0.01
																												0.01
																												0.01
																												0.01
																												0.01
																												0.01
																												0.01
																												0.202
																												0.01
																												0.01
																												0.035
																												0.01
																												0.01
																												0.01
																												0.01
																												0.01
																												0.021
																												0.01
																												0.01
																												0.01
																												0.01
																												0.01
																												0.01
																												0.01
																												0.01
																												0.09
																												0.01
																												0.01
																												0.01
																												0.019
																												0.111
																												0.01
																												0.01
																												0.01
																												0.01
																												0.01
																												0.01
																												0.018
																												0.01
																												0.01
																												0.01
																												0.01
																												0.01
																												0.01
																												0.01
																												0.01
																												0.01
																												0.01
																												0.01
																												0.01
																												0.01
																												0.01
																												0.01
																												0.01
																												0.01
																												0.01
																												0.01
																												0.01
																												0.01
																												0.01
																												0.01
																												0.01
																												0.01
																												0.01
																												0.01
																												0.01
																												0.01
																												0.01
																												0.039
																												0.01
																												0.01
																												0.01
																												0.01
																												0.01
																												0.034
																												0.01
																												0.01
																												0.01
																												0.01
																												0.01
																												0.01
																												0.01
																												0.01
																												0.012
																												0.021
																												0.02
																												0.01
																												0.01
																												0.01
																												0.01
																												0.032
																												0.01
																												0.01
																												0.01
																												0.01
																												0.051
																												0.01
																												0.021
																												0.151
																												0.01
																												0.015
																												0.051
																												0.026
																												0.08
																												0.01
																												0.149
																												0.019
																												0.01
																												0.017
																												0.01
																												0.01
																												0.01
																												0.068
																												0.01
																												0.029
																												0.053
																												0.021
																												0.01
																												0.015
																												0.01
																												0.035
																												0.021
																												0.01
																												0.01
																												0.01
																												0.01
																												0.01
																												0.01
																												0.01
																												0.01
																												0.035
																												0.055
																												0.084
																												0.042
																												0.048
																												0.047
																												0.118
																												0.091
																												0.071
																												0.098
																												0.07
																												0.01
																												0.01
																												0.017
																												0.01
																												0.01
																												0.01
																												0.01
																												0.031
																												0.021
																												0.01
																												0.01
																												0.01
																												0.01
																												0.01
																												0.01
																												0.01
																												0.01
																												0.01
																												0.01
																												0.199
																												0.043
																												0.091
																												0.05
																												0.067
																												0.067
																												0.01
																												0.01
																												0.062
																												0.01
																												0.015
																												0.042
																												0.01
																												0.01
																												0.01
																												0.01
																												0.12
																												0.013

## Sheet: Figure 6
Fig 6A	% Daxx +ve cells			Fig 6D	weighted colocalization coefficient (Histone H3 @ PML)			Fig 6E	weighted colocalization coefficient (@ vDNA)																	Fig 6F	weighted colocalization coefficient (@ vDNA)											Fig 6H	Histone H3 distance to vDNA (𝜇m)					Fig 6I	vDNA Volume (𝜇m3)
	NTC	Daxx KO			NTC	Daxx KO			NTC		Daxx KO		NTC		Daxx KO		NTC		Daxx KO		NTC		Daxx KO				PML		Daxx		ATRX		H3		H4				NTC		Daxx KO				NTC	PML KO	Daxx KO
	100	17.3913			0.457	0.128			PML	Daxx	PML	Daxx	ATRX	Daxx	ATRX	Daxx	H3	Daxx	H3	Daxx	H4	Daxx	H4	Daxx			NTC	Daxx KO	NTC	Daxx KO	NTC	Daxx KO	NTC	Daxx KO	NTC	Daxx KO			no contact	contact	no contact	contact			0.00245	0.107	0.168
	100	12			0.552	0.04			0.891	0.816	0.64	0.027	0.758	0.701	0.345	0.054	0.837	0.832	0.197	0.033	0.217	0.705	0.298	0.01			0.891	0.64	0.701	0.054	0.758	0.345	0.837	0.197	0.217	0.298			0.753442	0.043767	0.827652	0.108084			0.0511	0.071	0.0432
	100	18.1818			0.627	0.096			0.841	0.686	0.281	0.069	0.848	0.81	0.073	0.016	0.316	0.466	0.01	0.01	0.264	0.502	0.194	0.01			0.841	0.281	0.81	0.016	0.848	0.073	0.316	0.01	0.264	0.194			0.923432	0.040901	1.33316	0.191115			0.0701	0.0875	0.0836
	100	8.33333			0.717	0.036			0.885	0.791	0.276	0.011	0.786	0.786	0.091	0.027	0.696	0.701	0.015	0.01	0.187	0.667	0.14	0.01			0.885	0.276	0.786	0.027	0.786	0.091	0.696	0.015	0.187	0.14			1.09033	0.100847	1.48294	0.225923			0.0732	0.0706	0.0339
	97.561	27.2727			0.519	0.097			0.775	0.702	0.593	0.01	0.856	0.847	0.034	0.01	0.681	0.806	0.01	0.33	0.041	0.603	0.405	0.095			0.775	0.593	0.847	0.01	0.856	0.034	0.681	0.01	0.041	0.405			0.621675	0.062292	1.4984	0.094062			0.0575	0.0772	0.0794
	95.8333	21.0526			0.514	0.07			0.302	0.239	0.786	0.01	0.71	0.709	0.341	0.064	0.875	0.834	0.01	0.01	0.021	0.26	0.139	0.01			0.302	0.786	0.709	0.064	0.71	0.341	0.875	0.01	0.021	0.139			1.26061	0.028575	0.742972	0.167215			0.103	0.11	0.121
	92.3077	36.6667			0.52	0.064			0.631	0.142	0.762	0.01	0.641	0.528	0.047	0.01	0.12	0.187	0.28	0.412	0.048	0.677	0.331	0.01			0.631	0.762	0.528	0.01	0.641	0.047	0.12	0.28	0.048	0.331			0.676497	0.139555	1.37275	0.281761			0.0846	0.0853	0.126
	92.5926	32.2581			0.442	0.032			0.512	0.087	0.526	0.011	0.835	0.87	0.01	0.01	0.665	0.439	0.123	0.047	0.12	0.507	0.335	0.01			0.512	0.526	0.87	0.01	0.835	0.01	0.665	0.123	0.12	0.335			0.877292	0.058232	1.54692	0.076741			0.0669	0.0182	0.201
	94.1176	25			0.549	0.058			0.446	0.594	0.659	0.01	0.178	0.153	0.297	0.016	0.799	0.703	0.028	0.039	0.229	0.257	0.232	0.01			0.446	0.659	0.153	0.016	0.178	0.297	0.799	0.028	0.229	0.232			1.28672	0.067977	1.66866	0.144179			0.0817	0.0747	0.0554
	90	25			0.747	0.078			0.776	0.745	0.4	0.01	0.582	0.592	0.09	0.012	0.517	0.48	0.297	0.01	0.143	0.759	0.255	0.019			0.776	0.4	0.592	0.012	0.582	0.09	0.517	0.297	0.143	0.255			0.563762	0.1099	1.22448	0.042273			0.0815	0.101	0.111
	82.6087	16			0.587	0.049			0.403	0.399	0.044	0.01	0.838	0.715	0.017	0.025	0.816	0.724	0.729	0.01	0.067	0.273	0.042	0.01			0.403	0.044	0.715	0.025	0.838	0.017	0.816	0.729	0.067	0.042			0.629116	0.054773	0.671186	0.214128			0.0802	0.0646	0.0887
	87.5	4			0.516	0.141			0.069	0.101	0.556	0.016	0.361	0.361	0.062	0.01	0.743	0.631	0.153	0.087	0.124	0.153	0.128	0.01			0.069	0.556	0.361	0.01	0.361	0.062	0.743	0.153	0.124	0.128			0.653741	0.159768	0.8589	0.150541			0.106	0.0488	0.118
	81.8182	8			0.474	0.085			0.526	0.41	0.751	0.01	0.76	0.62	0.01	0.036	0.24	0.032	0.131	0.01	0.029	0.559	0.18	0.01			0.526	0.751	0.62	0.036	0.76	0.01	0.24	0.131	0.029	0.18			0.987662	0.09355	0.716017	0.155391			0.0887	0.0998	0.119
	81.25	13.7931			0.59	0.042			0.724	0.612	0.673	0.01	0.597	0.461	0.032	0.01	0.227	0.353	0.604	0.01	0.259	0.263	0.198	0.01			0.724	0.673	0.461	0.01	0.597	0.032	0.227	0.604	0.259	0.198			1.21422	0.05003	1.18547	0.117586			0.0865	0.0671	0.105
	92.5926	7.89474			0.556	0.049			0.646	0.742	0.635	0.01	0.537	0.564	0.201	0.099	0.586	0.606	0.011	0.01	0.277	0.21	0.093	0.01			0.646	0.635	0.564	0.099	0.537	0.201	0.586	0.011	0.277	0.093			0.726175	0.037618	1.02159	0.044508			0.0851	0.0748	0.0784
	100	0			0.562	0.07			0.737	0.01	0.683	0.01	0.739	0.739	0.037	0.01	0.297	0.214	0.115	0.041	0.063	0.606	0.159	0.01			0.737	0.683	0.739	0.01	0.739	0.037	0.297	0.115	0.063	0.159			1.03498	0.371831	0.932111	0.171686			0.00571	0.0135	0.0221
	100	10.3448			0.36	0.032			0.378	0.145	0.75	0.01	0.68	0.476	0.06	0.017	0.717	0.71	0.01	0.01	0.01	0.417	0.058	0.01			0.378	0.75	0.476	0.017	0.68	0.06	0.717	0.01	0.01	0.058			0.787565	0.011909	1.03499	0.378114			0.0605	0.0384	0.136
	100	16.6667			0.295	0.022			0.328	0.147	0.736	0.046	0.39	0.51	0.036	0.036	0.423	0.559	0.01	0.01	0.343	0.787	0.334	0.201			0.328	0.736	0.51	0.036	0.39	0.036	0.423	0.01	0.343	0.334			0.980346	0.041443	0.926635	0.182208			0.0922	0.107	0.0303
	100	11.1111			0.511	0.052			0.626	0.718	0.827	0.01	0.379	0.429	0.123	0.01	0.51	0.472	0.01	0.01	0.119	0.631	0.01	0.01			0.626	0.827	0.429	0.01	0.379	0.123	0.51	0.01	0.119	0.01			0.782579	0.291943	1.06258	0.13394			0.0817	0.0444	0.136
	100	16.6667			0.555	0.149			0.762	0.742	0.717	0.01	0.727	0.663	0.073	0.018	0.357	0.271	0.01	0.034	0.161	0.585	0.123	0.01			0.762	0.717	0.663	0.018	0.727	0.073	0.357	0.01	0.161	0.123			0.627229	0.155218	0.687925	0.108791			0.0124	0.0367	0.0457
	90.4762	10.5263			0.451	0.217			0.727	0.826	0.314	0.024	0.919	0.737	0.165	0.01	0.628	0.802	0.01	0.01	0.148	0.573	0.01	0.01			0.727	0.314	0.737	0.01	0.919	0.165	0.628	0.01	0.148	0.01			1.19032	0.131426	0.974975	0.215374			0.0923	0.0198	0.138
	96.2963	16.6667			0.589	0.107			0.275	0.024	0.206	0.01	0.754	0.804	0.447	0.01	0.23	0.231	0.037	0.09	0.396	0.2	0.046	0.01			0.275	0.206	0.804	0.01	0.754	0.447	0.23	0.037	0.396	0.046			0.646079	0.064172	1.34355	0.301133			0.102	0.1	0.0362
	100	23.5294			0.405	0.046			0.615	0.369	0.364	0.067	0.648	0.52	0.243	0.01	0.744	0.496	0.037	0.018	0.254	0.112	0.117	0.01			0.615	0.364	0.52	0.01	0.648	0.243	0.744	0.037	0.254	0.117			0.734416	0.088014	0.87061	0.035399			0.115	0.0867	0.184
	95	24			0.348	0.05			0.761	0.619	0.792	0.01	0.816	0.794	0.194	0.051	0.031	0.084	0.108	0.01	0.367	1	0.025	0.01			0.761	0.792	0.794	0.051	0.816	0.194	0.031	0.108	0.367	0.025			0.718545	0.253275	0.8463	0.254353			0.107	0.103	0.0458
	76.6667	25			0.441	0.045			0.871	0.85	0.946	0.171	0.499	0.498	0.198	0.01	0.344	0.272	0.01	0.015	0.01	0.128	0.243	0.01			0.871	0.946	0.498	0.01	0.499	0.198	0.344	0.01	0.01	0.243			1.04101	0.045273	0.302853	0.09117			0.0959	0.0977	0.133
	80	20			0.542	0.107			0.786	0.763	0.292	0.01	0.77	0.869	0.01	0.01	0.266	0.155	0.01	0.01	0.119	0.562	0.37	0.01			0.786	0.292	0.869	0.01	0.77	0.01	0.266	0.01	0.119	0.37			1.16301	0.06954	0.371377	0.232134			0.155	0.11	0.104
	87.5	23.8095			0.664	0.071			0.602	0.549	0.683	0.01	0.775	0.732	0.279	0.182	0.302	0.462	0.01	0.01	0.416	0.01	0.112	0.01			0.602	0.683	0.732	0.182	0.775	0.279	0.302	0.01	0.416	0.112			1.04069	0.149533	1.11168	0.274057			0.0913	0.123	0.038
	86.2069	21.875			0.683	0.065			1	0.923	0.492	0.011	0.751	0.759	0.59	0.395	0.378	0.139	0.147	0.01	0.532	0.77	0.215	0.01			1	0.492	0.759	0.395	0.751	0.59	0.378	0.147	0.532	0.215			0.844369	0.218072	0.568761	0.100482			0.114	0.0261	0.137
	88.2353	5			0.661	0.042			0.68	0.51	0.255	0.01	0.08	0.03	0.12	0.01	0.01	0.01	0.037	0.01	0.079	0.021	0.362	0.01			0.68	0.255	0.03	0.01	0.08	0.12	0.01	0.037	0.079	0.362			1.31754	0.079912	0.779172	0.33037			0.0362	0.0746	0.0376
	87.0968	17.3913			0.62	0.078			0.575	0.849	0.769	0.01	0.706	0.765	0.059	0.01	0.179	0.457	0.01	0.01	0.06	0.735	0.325	0.01			0.575	0.769	0.765	0.01	0.706	0.059	0.179	0.01	0.06	0.325			1.42268	0.196669	0.552176				0.114	0.0818	0.119
	100	0			0.638	0.035			0.01	0.01	0.11	0.01	0.775	0.428	0.033	0.01	0.088	0.022	0.236	0.01	0.583	0.574	0.32	0.039			0.01	0.11	0.428	0.01	0.775	0.033	0.088	0.236	0.583	0.32			1.20884	0.019044	1.06013				0.0838	0.0827	0.0632
	96.5517	25			0.297	0.102			0.796	0.925	0.485	0.027	0.943	0.707	0.01	0.01	0.789	0.029	0.09	0.018	0.169	0.463	0.46	0.01			0.796	0.485	0.707	0.01	0.943	0.01	0.789	0.09	0.169	0.46			0.987824	0.048728	1.05219				0.0967	0.0843	0.0605
	96.7742	8.69565			0.489	0.075			0.271	0.326	0.502	0.01	0.847	0.866	0.01	0.01	0.119	0.609	0.201	0.017	0.141	0.611	0.072	0.01			0.271	0.502	0.866	0.01	0.847	0.01	0.119	0.201	0.141	0.072			1.07888	0.128592	1.09704				0.0331	0.0965	0.156
	100	3.84615			0.557	0.217			0.78	0.697	0.473	0.01	0.596	0.605	0.041	0.01	0.39	0.634	0.01	0.01	0.262	0.447	0.01	0.01			0.78	0.473	0.605	0.01	0.596	0.041	0.39	0.01	0.262	0.01			1.0744	0.079188	1.23804				0.0873	0.121	0.127
	100	16			0.542	0.143			0.859	0.313	0.453	0.01	0.739	0.843	0.062	0.045	0.581	0.417	0.071	0.01	0.127	0.723	0.01	0.01			0.859	0.453	0.843	0.045	0.739	0.062	0.581	0.071	0.127	0.01			1.09829	0.061776	0.771497				0.115	0.0222	0.115
	100	30			0.387	0.054			0.462	0.05	0.557	0.01	0.632	0.049	0.01	0.01	0.567	0.664	0.01	0.034	0.349	0.757	0.114	0.01			0.462	0.557	0.049	0.01	0.632	0.01	0.567	0.01	0.349	0.114			1.41715	0.052544	1.21523				0.105	0.0779	0.102
	100	28			0.31	0.08			0.225	0.169	0.656	0.077	0.595	0.385	0.273	0.041	0.643	0.569	0.01	0.01	0.01	0.654	0.158	0.01			0.225	0.656	0.385	0.041	0.595	0.273	0.643	0.01	0.01	0.158			0.875523	0.033764	1.09435				0.0046	0.0532	0.0766
	100	10.5263			0.531	0.175			0.285	0.24	0.01	0.01	0.801	0.681	0.403	0.01	0.517	0.688	0.01	0.01	0.607	0.187	0.055	0.01			0.285	0.01	0.681	0.01	0.801	0.403	0.517	0.01	0.607	0.055			0.963226	0.020049	0.495173				0.0543	0.0696	0.062
	75.8621	26.9231			0.322	0.27			0.419	0.041	0.754	0.01	0.55	0.525	0.079	0.01	0.546	0.711	0.105	0.011	0.204	0.529	0.029	0.01			0.419	0.754	0.525	0.01	0.55	0.079	0.546	0.105	0.204	0.029			0.679198	0.05648	0.640853				0.0798	0.0166	0.0317
	87.1795	18.75			0.396	0.053			0.511	0.413	0.108	0.01	0.838	0.873	0.084	0.01	0.711	0.801	0.163	0.035	0.236	0.747	0.181	0.01			0.511	0.108	0.873	0.01	0.838	0.084	0.711	0.163	0.236	0.181			1.28565	0.28496	0.349678				0.0588	0.106	0.0515
	83.871	0			0.584	0.014			0.383	0.257	0.919	0.342	0.507	0.242	0.134	0.01	0.725	0.752	0.051	0.018	0.137	0.354	0.01	0.01			0.383	0.919	0.242	0.01	0.507	0.134	0.725	0.051	0.137	0.01			0.931084	0.226092	0.466804				0.0286	0.0382	0.146
	89.6552	15.7895			0.505	0.047			0.55	0.279	0.704	0.01	0.577	0.686	0.01	0.01	0.124	0.059	0.109	0.015	0.017	0.396	0.01	0.01			0.55	0.704	0.686	0.01	0.577	0.01	0.124	0.109	0.017	0.01			0.558333	0.135582	0.803906				0.00829	0.0743	0.197
	88.4615	17.1429			0.592	0.07			0.367	0.376	0.302	0.01	0.421	0.214	0.071	0.01	0.706	0.813	0.02	0.01	0.025	0.52	0.01	0.01			0.367	0.302	0.214	0.01	0.421	0.071	0.706	0.02	0.025	0.01			1.27635	0.061057	0.456888				0.00887	0.121	0.136
	84.375	30.4348			0.296	0.077			0.662	0.633	0.513	0.01	0.704	0.491	0.01	0.01	0.339	0.365	0.119	0.063	0.108	0.599	0.01	0.01			0.662	0.513	0.491	0.01	0.704	0.01	0.339	0.119	0.108	0.01			0.933405	0.089137	0.890962				0.0395	0.0958	0.102
	80.6452	18.1818			0.49	0.04			0.728	0.745	0.618	0.01	0.351	0.493	0.192	0.01	0.024	0.186	0.01	0.01	0.01	0.94	0.283	0.01			0.728	0.618	0.493	0.01	0.351	0.192	0.024	0.01	0.01	0.283			1.00335	0.332897	0.848518				0.0939	0.107	0.0114
	100	26.6667			0.579	0.053			0.648	0.563	0.234	0.01	0.711	0.599	0.295	0.01	0.486	0.609	0.52	0.04	0.03	0.758	0.121	0.01			0.648	0.234	0.599	0.01	0.711	0.295	0.486	0.52	0.03	0.121			0.605679	0.243444	0.948425				0.0615		0.132
	100	41.6667			0.493	0.1			0.459	0.234	0.759	0.01	0.702	0.624	0.23	0.01	0.733	0.642	0.133	0.01	0.01	0.549	0.018	0.01			0.459	0.759	0.624	0.01	0.702	0.23	0.733	0.133	0.01	0.018			0.835821	0.119603	0.758491				0.0708		0.0656
	100	28.2051			0.392	0.132			0.321	0.046	0.676	0.033	0.827	0.73	0.183	0.012	0.7	0.743	0.695	0.012	0.248	0.682	0.071	0.028			0.321	0.676	0.73	0.012	0.827	0.183	0.7	0.695	0.248	0.071			1.06788	0.090534	1.21349				0.0372		0.00779
	100	15.7895			0.566	0.028			0.22	0.025	0.147	0.01	0.784	0.717	0.017	0.01	0.596	0.755	0.294	0.044	0.01	0.515	0.05	0.01			0.22	0.147	0.717	0.01	0.784	0.017	0.596	0.294	0.01	0.05			1.0965	0.157391	0.907565				0.0728		0.0218
	97.5	12			0.688	0.081			0.539	0.64	0.493	0.01	0.57	0.425	0.01	0.01	0.699	0.703	0.206	0.318	0.454	0.47	0.045	0.033			0.539	0.493	0.425	0.01	0.57	0.01	0.699	0.206	0.454	0.045			1.0677	0.319332	0.62253				0.0998		0.191
	100	10			0.509	0.031			0.625	0.365	0.129	0.01	0.587	0.521	0.13	0.029	0.52	0.49	0.173	0.014	0.352	0.915	0.435	0.01			0.625	0.129	0.521	0.029	0.587	0.13	0.52	0.173	0.352	0.435			0.995476	0.083942	0.518139				0.0308		0.14
	95.4545	17.6471			0.513	0.036			0.832	0.791	0.755	0.01	0.519	0.506	0.01	0.01	0.796	0.572	0.137	0.01	0.039	0.357	0.01	0.033			0.832	0.755	0.506	0.01	0.519	0.01	0.796	0.137	0.039	0.01			1.48777	0.098182	0.916701				0.0825		0.14
	96.2963	4.34783			0.627	0.008			0.733	0.708	0.535	0.293	0.256	0.076	0.097	0.01	0.016	0.01	0.24	0.01	0.058	0.471	0.01	0.01			0.733	0.535	0.076	0.01	0.256	0.097	0.016	0.24	0.058	0.01			1.30215	0.074788					0.0743		0.101
	87.5	25			0.554	0.052			0.399	0.19	0.434	0.01	0.842	0.813	0.023	0.046	0.452	0.01	0.177	0.01	0.218	0.541	0.052	0.031			0.399	0.434	0.813	0.046	0.842	0.023	0.452	0.177	0.218	0.052			0.945774	0.373104					0.085		0.00951
	92	18.1818			0.702	0.025			0.668	0.573	0.617	0.01	0.6	0.705	0.01	0.016	0.789	0.801	0.047	0.01	0.068	0.465	0.192	0.01			0.668	0.617	0.705	0.016	0.6	0.01	0.789	0.047	0.068	0.192			1.51382	0.050578					0.1		0.0647
	89.6552	14.2857			0.454	0.029			0.343	0.188	0.821	0.01	0.666	0.635	0.044	0.01	0.853	0.915	0.01	0.01	0.048	0.602	0.01	0.01			0.343	0.821	0.635	0.01	0.666	0.044	0.853	0.01	0.048	0.01			0.895046	0.209284					0.0207		0.229
	93.3333	12.5			0.712	0.02			0.642	0.564	0.586	0.01	0.01	0.01	0.201	0.017	0.854	0.756	0.414	0.013	0.069	0.785	0.045	0.01			0.642	0.586	0.01	0.017	0.01	0.201	0.854	0.414	0.069	0.045			0.667426	0.170028					0.0977		0.0199
	95.6522	26.087			0.694	0.044			0.685	0.673	0.769	0.01	0.667	0.01	0.054	0.01	0.965	0.784	0.071	0.01	0.01	0.825	0.083	0.014			0.685	0.769	0.01	0.01	0.667	0.054	0.965	0.071	0.01	0.083			0.822899	0.136839					0.0883		0.122
	100	7.40741			0.519	0.046			0.619	0.547	0.929	0.01	0.661	0.573	0.016	0.01	0.01	0.01	0.482	0.01	0.144	0.66	0.087	0.01			0.619	0.929	0.573	0.01	0.661	0.016	0.01	0.482	0.144	0.087			1.14695	0.054761					0.0123		0.129
	95.6522	21.7391			0.734	0.16			0.757	0.652	0.45	0.01	0.772	0.252	0.01	0.013	0.683	0.682	0.154	0.01	0.212	0.561	0.083	0.041			0.757	0.45	0.252	0.013	0.772	0.01	0.683	0.154	0.212	0.083			0.70317	0.137595					0.0483		0.281
		25			0.601	0.066			0.55	0.074	0.268	0.01	0.757	0.647	0.01	0.01	0.657	0.733	0.189	0.01	0.065	0.954	0.056	0.01			0.55	0.268	0.647	0.01	0.757	0.01	0.657	0.189	0.065	0.056			1.33497	0.041178					0.105		0.326
		13.8889			0.578	0.16			0.792	0.873	0.01	0.01	0.541	0.488	0.102	0.01	0.701	0.743	0.024	0.01	0.218	0.886	0.028	0.01			0.792	0.01	0.488	0.01	0.541	0.102	0.701	0.024	0.218	0.028			1.16651	0.142602					0.0717		0.105
		18.1818			0.461	0.043			0.711	0.7	0.515	0.01	0.635	0.553	0.01	0.01	0.708	0.826	0.054	0.028	0.023	0.456	0.205	0.01			0.711	0.515	0.553	0.01	0.635	0.01	0.708	0.054	0.023	0.205			1.09992	0.073578					0.0208		0.149
		25.9259			0.415	0.108			0.923	0.763	0.01	0.01	0.912	0.582	0.01	0.01	0.631	0.667	0.104	0.411	0.076	0.665	0.02	0.01			0.923	0.01	0.582	0.01	0.912	0.01	0.631	0.104	0.076	0.02			0.456201	0.088361					0.096		0.0846
		25.7143			0.299	0.025			0.388	0.216	0.038	0.01	0.631	0.582	0.035	0.01	0.872	0.837	0.39	0.144	0.022	0.724	0.056	0.074			0.388	0.038	0.582	0.01	0.631	0.035	0.872	0.39	0.022	0.056			0.359422	0.032311					0.12		0.177
		6.89655			0.47	0.055			0.651	0.468	0.01	0.01	0.88	0.855	0.245	0.041	0.738	0.931	0.236	0.01	0.056	0.838	0.036	0.01			0.651	0.01	0.855	0.041	0.88	0.245	0.738	0.236	0.056	0.036			1.02231	0.055878					0.0887		0.118
		12.5			0.097	0.058			0.833	0.362	0.695	0.017	0.878	0.598	0.126	0.01	0.902	0.9	0.049	0.336	0.243	0.789	0.032	0.01			0.833	0.695	0.598	0.01	0.878	0.126	0.902	0.049	0.243	0.032			1.19069	0.286391					0.0885		0.176
		13.7931			0.361	0.024			0.519	0.615	0.695	0.01	0.945	0.815	0.01	0.01	0.752	0.702	0.211	0.041	0.01	0.951	0.242	0.01			0.519	0.695	0.815	0.01	0.945	0.01	0.752	0.211	0.01	0.242			1.30795	0.150634					0.0797		0.226
		15.1515			0.24	0.046			0.889	0.866	0.865	0.01	0.876	0.726	0.057	0.01	0.607	0.622	0.243	0.01	0.02	0.841	0.204	0.01			0.889	0.865	0.726	0.01	0.876	0.057	0.607	0.243	0.02	0.204			0.372792	0.11442					0.0117		0.093
					0.365	0.026			0.93	0.944	0.828	0.01	0.939	0.908	0.01	0.01	0.969	0.661	0.279	0.01	0.256	0.863	0.088	0.01			0.93	0.828	0.908	0.01	0.939	0.01	0.969	0.279	0.256	0.088			0.676348	0.109199					0.0988		0.0955
					0.301	0.066			0.163	0.01	0.132	0.01	0.9	0.782	0.136	0.01	0.277	0.096	0.209	0.01	0.096	0.926	0.034	0.016			0.163	0.132	0.782	0.01	0.9	0.136	0.277	0.209	0.096	0.034			0.68965						0.102		0.0268
					0.277	0.024			0.956	0.896	0.157	0.01	0.587	0.254	0.043	0.01	0.495	0.209	0.154	0.01	0.01	0.889	0.026	0.018			0.956	0.157	0.254	0.01	0.587	0.043	0.495	0.154	0.01	0.026			0.892577						0.084		0.0557
					0.256	0.088			0.87	0.808	0.474	0.01	0.725	0.617	0.011	0.01	0.887	0.944	0.01	0.067	0.147	0.964	0.05	0.01			0.87	0.474	0.617	0.01	0.725	0.011	0.887	0.01	0.147	0.05			1.16908						0.0734		0.16
					0.463	0.036			0.313	0.214	0.887	0.01	0.576	0.576	0.056	0.013	0.721	0.842	0.344	0.01	0.01	0.807	0.042	0.01			0.313	0.887	0.576	0.013	0.576	0.056	0.721	0.344	0.01	0.042			1.05045						0.144		0.116
					0.137	0.156			0.856	0.833	0.01	0.01	0.727	0.081	0.052	0.01	0.348	0.116	0.053	0.01	0.232	0.734	0.013	0.022			0.856	0.01	0.081	0.01	0.727	0.052	0.348	0.053	0.232	0.013			1.06279						0.0397		0.0345
					0.619	0.054			0.759	0.51	0.56	0.01	0.783	0.795	0.012	0.01	0.697	0.738	0.359	0.01	0.107	0.782	0.017	0.063			0.759	0.56	0.795	0.01	0.783	0.012	0.697	0.359	0.107	0.017			0.993194						0.073		0.102
					0.447	0.277			0.854	0.871	0.83	0.01	0.861	0.849	0.01	0.01	0.678	0.66	0.602	0.113	0.191	0.908	0.01	0.01			0.854	0.83	0.849	0.01	0.861	0.01	0.678	0.602	0.191	0.01			0.831394						0.0123
					0.225	0.034			0.529	0.157	0.897	0.01	0.879	0.831	0.097	0.026	0.652	0.776	0.121	0.01	0.136	0.9	0.175	0.058			0.529	0.897	0.831	0.026	0.879	0.097	0.652	0.121	0.136	0.175									0.0757
					0.167	0.032			0.817	0.719	0.834	0.01	0.583	0.614	0.118	0.01	0.516	0.638	0.075	0.01	0.145	0.334	0.02	0.01			0.817	0.834	0.614	0.01	0.583	0.118	0.516	0.075	0.145	0.02									0.0567
					0.099	0.021			0.836	0.77	0.843	0.01	0.735	0.753	0.068	0.108	0.557	0.701	0.393	0.01	0.059	0.861	0.209	0.068			0.836	0.843	0.753	0.108	0.735	0.068	0.557	0.393	0.059	0.209									0.0756
					0.448	0.018			0.757	0.632	0.947	0.01	0.358	0.285	0.082	0.01	0.894	0.836	0.321	0.01	0.074	0.69	0.107	0.012			0.757	0.947	0.285	0.01	0.358	0.082	0.894	0.321	0.074	0.107									0.0836
					0.349	0.097			0.638	0.532	0.505	0.01	0.89	0.863	0.106	0.01	0.337	0.19	0.061	0.01	0.01	1	0.051	0.01			0.638	0.505	0.863	0.01	0.89	0.106	0.337	0.061	0.01	0.051									0.081
					0.292	0.063			0.83	0.78	0.269	0.01	0.651	0.417	0.093	0.01	0.545	0.324	0.09	0.01	0.348	0.01	0.233	0.01			0.83	0.269	0.417	0.01	0.651	0.093	0.545	0.09	0.348	0.233									0.0757
					0.264	0.011			0.813	0.832	0.621	0.01	0.843	0.772	0.184	0.01	0.697	0.581	0.06	0.01	0.093	0.483	0.011	0.01			0.813	0.621	0.772	0.01	0.843	0.184	0.697	0.06	0.093	0.011									0.0945
					0.222	0.01			0.237	0.01	0.655	0.021	0.866	0.809	0.01	0.01	0.538	0.683	0.031	0.022	0.026	0.258	0.095	0.01			0.237	0.655	0.809	0.01	0.866	0.01	0.538	0.031	0.026	0.095									0.0487
					0.486	0.031			0.954	0.876	0.453	0.01	0.741	0.607	0.01	0.025	0.582	0.591	0.136	0.045	0.051	0.821	0.116	0.01			0.954	0.453	0.607	0.025	0.741	0.01	0.582	0.136	0.051	0.116									0.043
					0.47	0.037			0.593	0.575	0.301	0.01	0.959	1	0.57	0.433	0.777	0.775	0.022	0.01	0.109	0.474	0.123	0.01			0.593	0.301	1	0.433	0.959	0.57	0.777	0.022	0.109	0.123									0.0363
					0.054	0.1			0.793	0.429	0.866	0.01	0.645	0.275	0.108	0.01	0.706	0.23	0.018	0.478	0.013	0.701	0.019	0.01			0.793	0.866	0.275	0.01	0.645	0.108	0.706	0.018	0.013	0.019									0.0992
					0.377	0.151			0.738	0.636	0.553	0.01	0.9	0.931	0.038	0.01	0.574	0.744	0.304	0.35	0.25	0.417	0.032	0.01			0.738	0.553	0.931	0.01	0.9	0.038	0.574	0.304	0.25	0.032									0.101
					0.173	0.045			0.779	0.648	0.68	0.02	0.757	0.745	0.016	0.01	0.752	0.723	0.241	0.01	0.152	0.741	0.223	0.01			0.779	0.68	0.745	0.01	0.757	0.016	0.752	0.241	0.152	0.223									0.0755
					0.407	0.033			0.7	0.7	0.593	0.01	0.868	0.901	0.122	0.01	0.226	0.498	0.054	0.181	0.01	0.523	0.077	0.014			0.7	0.593	0.901	0.01	0.868	0.122	0.226	0.054	0.01	0.077									0.0829
					0.348	0.055			0.905	0.892	0.683	0.01	0.371	0.053	0.01	0.01	0.725	0.635	0.051	0.045	0.01	0.516	0.01	0.01			0.905	0.683	0.053	0.01	0.371	0.01	0.725	0.051	0.01	0.01									0.0829
					0.343	0.024			0.876	0.878	0.83	0.01	0.913	0.895	0.175	0.013	0.749	0.848	0.626	0.072	0.01	0.861	0.194	0.01			0.876	0.83	0.895	0.013	0.913	0.175	0.749	0.626	0.01	0.194									0.0718
					0.558	0.057			0.857	0.901	0.672	0.01	0.626	0.567	0.02	0.01	0.604	0.55	0.25	0.01	0.24	0.945	0.112	0.054			0.857	0.672	0.567	0.01	0.626	0.02	0.604	0.25	0.24	0.112									0.0711
					0.321	0.028			0.186	0.01	0.621	0.01	0.732	0.585	0.094	0.01	0.741	0.38	0.334	0.01	0.103	0.746	0.235	0.01			0.186	0.621	0.585	0.01	0.732	0.094	0.741	0.334	0.103	0.235									0.104
					0.245	0.03			0.764	0.419	0.76	0.01	0.911	0.949	0.145	0.01	0.888	0.904	0.114	0.01	0.22	0.736	0.227	0.078			0.764	0.76	0.949	0.01	0.911	0.145	0.888	0.114	0.22	0.227									0.116
					0.331	0.087			0.883	0.898	0.64	0.01	0.926	0.884	0.073	0.01	0.727	0.84	0.028	0.01	0.224	0.471	0.346	0.017			0.883	0.64	0.884	0.01	0.926	0.073	0.727	0.028	0.224	0.346									0.0958
					0.126	0.038			0.713	0.476	0.156	0.01	0.862	0.773	0.104	0.01	0.084	0.061	0.282	0.043	0.046	0.348	0.134	0.037			0.713	0.156	0.773	0.01	0.862	0.104	0.084	0.282	0.046	0.134									0.0559
					0.444	0.08			0.521	0.655	0.897	0.066	0.957	0.824	0.202	0.01	0.893	0.912	0.081	0.01	0.01	1	0.102	0.015			0.521	0.897	0.824	0.01	0.957	0.202	0.893	0.081	0.01	0.102									0.08
					0.462	0.067			0.9	0.595	0.803	0.01	0.694	0.618	0.185	0.03	0.567	0.502	0.36	0.01	0.021	0.053	0.085	0.01			0.9	0.803	0.618	0.03	0.694	0.185	0.567	0.36	0.021	0.085									0.00917
					0.15	0.033			0.886	0.9	0.01	0.026	0.846	0.84	0.201	0.01	0.871	0.913	0.201	0.01	0.308	0.642	0.033	0.017			0.886	0.01	0.84	0.01	0.846	0.201	0.871	0.201	0.308	0.033									0.0823
					0.366	0.02			0.908	0.752	0.606	0.01	0.606	0.397	0.094	0.01	0.599	0.835	0.437	0.01	0.14	0.824	0.158	0.026			0.908	0.606	0.397	0.01	0.606	0.094	0.599	0.437	0.14	0.158									0.0741
					0.631	0.081			0.862	0.596	0.262	0.01	0.672	0.171	0.07	0.05	0.776	0.587	0.18	0.01	0.028	0.803	0.17	0.031			0.862	0.262	0.171	0.05	0.672	0.07	0.776	0.18	0.028	0.17									0.121
					0.407	0.219			0.8	0.509	0.479	0.01	0.646	0.387	0.125	0.01	0.226	0.157	0.181	0.01	0.142	0.235	0.021	0.01			0.8	0.479	0.387	0.01	0.646	0.125	0.226	0.181	0.142	0.021									0.0932
					0.377	0.213			0.89	0.899	0.285	0.01	0.508	0.225	0.247	0.01	0.76	0.878	0.01	0.292	0.059	0.793	0.133	0.025			0.89	0.285	0.225	0.01	0.508	0.247	0.76	0.01	0.059	0.133									0.0955
					0.463	0.082			0.806	0.684	0.361	0.01	0.697	0.556	0.666	0.01	0.5	0.319	0.152	0.01	0.01	0.941	0.01	0.01			0.806	0.361	0.556	0.01	0.697	0.666	0.5	0.152	0.01	0.01									0.0771
					0.196	0.052			0.903	0.817	0.238	0.01	0.578	0.539	0.125	0.017	0.581	0.562	0.57	0.01	0.322	0.553	0.01	0.01			0.903	0.238	0.539	0.017	0.578	0.125	0.581	0.57	0.322	0.01									0.0684
					0.354	0.082			0.692	0.692	0.174	0.01	0.784	0.656	0.347	0.01	0.544	0.122	0.529	0.01	0.028	0.605	0.048	0.015			0.692	0.174	0.656	0.01	0.784	0.347	0.544	0.529	0.028	0.048									0.0848
					0.302	0.094			0.887	0.757	0.661	0.01	0.442	0.033	0.6	0.01	0.537	0.546	0.51	0.01	0.069	0.971	0.058	0.01			0.887	0.661	0.033	0.01	0.442	0.6	0.537	0.51	0.069	0.058									0.0554
					0.47	0.066			0.218	0.117	0.519	0.01	0.929	0.885	0.652	0.26	0.784	0.84	0.013	0.01	0.096	0.773	0.06	0.01			0.218	0.519	0.885	0.26	0.929	0.652	0.784	0.013	0.096	0.06									0.0576
					0.51	0.205			0.789	0.804	0.505	0.017	0.729	0.432	0.376	0.081	0.799	0.907	0.361	0.031	0.12	1	0.04	0.01			0.789	0.505	0.432	0.081	0.729	0.376	0.799	0.361	0.12	0.04									0.0621
					0.287	0.165			0.896	0.61	0.441	0.01	0.664	0.691	0.712	0.01	0.641	0.751	0.313	0.01	0.01	0.932	0.057	0.01			0.896	0.441	0.691	0.01	0.664	0.712	0.641	0.313	0.01	0.057									0.0861
					0.237	0.15			0.762	0.544	0.574	0.01	0.838	0.93	0.218	0.01	0.813	0.791	0.182	0.01	0.418	0.89	0.08	0.012			0.762	0.574	0.93	0.01	0.838	0.218	0.813	0.182	0.418	0.08									0.0711
					0.3	0.061			0.691	0.64	0.8	0.01	0.807	0.546	0.226	0.01	0.75	0.849	0.365	0.01	0.056	0.663	0.052	0.017			0.691	0.8	0.546	0.01	0.807	0.226	0.75	0.365	0.056	0.052									0.0624
					0.26	0.126			0.87	0.469	0.891	0.01	0.61	0.387	0.01	0.01	0.896	0.803	0.236	0.01	0.083	0.428	0.041	0.023			0.87	0.891	0.387	0.01	0.61	0.01	0.896	0.236	0.083	0.041									0.0874
					0.634	0.061			0.796	0.834	0.734	0.01	0.871	0.956	0.591	0.02	0.956	0.82	0.279	0.04	0.013	0.49	0.01	0.094			0.796	0.734	0.956	0.02	0.871	0.591	0.956	0.279	0.013	0.01									0.0129
					0.337	0.031			0.659	0.312	0.766	0.075	0.835	0.603	0.668	0.01	0.908	0.932	0.01	0.017	0.126	0.863	0.013	0.01			0.659	0.766	0.603	0.01	0.835	0.668	0.908	0.01	0.126	0.013									0.0803
					0.232	0.253			0.599	0.516	0.891	0.01	0.905	0.841	0.269	0.044	0.817	0.891	0.455	0.024	0.1	0.777	0.019	0.01			0.599	0.891	0.841	0.044	0.905	0.269	0.817	0.455	0.1	0.019									0.0914
					0.453	0.132			0.989	0.889	0.635	0.114	0.924	0.924	0.599	0.073	0.408	0.649	0.078	0.01	0.103	0.428	0.049	0.01			0.989	0.635	0.924	0.073	0.924	0.599	0.408	0.078	0.103	0.049									0.119
					0.351	0.04			0.92	0.779	0.597	0.01	1	1	0.446	0.01	0.814	0.878	0.094	0.01	0.035	0.804	0.018	0.01			0.92	0.597	1	0.01	1	0.446	0.814	0.094	0.035	0.018									0.0621
					0.523	0.173			0.989	0.917	0.679	0.01	0.899	0.647	0.01	0.039	0.84	0.86	0.134	0.01	0.01	0.887	0.01	0.01			0.989	0.679	0.647	0.039	0.899	0.01	0.84	0.134	0.01	0.01									0.111
					0.475	0.039			0.902	0.897	0.769	0.01	0.755	0.648	0.122	0.01	0.476	0.317	0.01	0.01	0.018	0.875	0.023	0.025			0.902	0.769	0.648	0.01	0.755	0.122	0.476	0.01	0.018	0.023									0.00706
					0.295	0.232			0.699	0.552	0.544	0.01	0.8	0.868	0.387	0.01	0.551	0.691	0.248	0.01	0.223	0.774	0.034	0.01			0.699	0.544	0.868	0.01	0.8	0.387	0.551	0.248	0.223	0.034
					0.074	0.035			0.857	0.722	0.666	0.01	0.907	0.887	0.397	0.01	0.33	0.234	0.1	0.01	0.084	0.794	0.069	0.01			0.857	0.666	0.887	0.01	0.907	0.397	0.33	0.1	0.084	0.069
					0.439	0.036			0.806	0.643	0.542	0.01	0.906	0.914	0.067	0.01	0.883	0.92	0.288	0.01	0.01	0.786	0.017	0.01			0.806	0.542	0.914	0.01	0.906	0.067	0.883	0.288	0.01	0.017
					0.4	0.022			0.738	0.582	0.444	0.068	0.911	0.918	0.098	0.01	0.47	0.675	0.098	0.01	0.01	0.936	0.095	0.015			0.738	0.444	0.918	0.01	0.911	0.098	0.47	0.098	0.01	0.095
					0.412	0.145			0.81	0.766	0.492	0.01	0.95	0.921	0.041	0.01	0.388	0.156	0.328	0.01	0.01	0.849	0.066	0.123			0.81	0.492	0.921	0.01	0.95	0.041	0.388	0.328	0.01	0.066
					0.551	0.242			0.698	0.259	0.599	0.01	0.769	0.719	0.373	0.01	0.786	0.101	0.212	0.01	0.082	0.829					0.698	0.599	0.719	0.01	0.769	0.373	0.786	0.212	0.082
					0.402	0.087			0.95	0.892	0.826	0.203	0.413	0.212	0.385	0.126	0.741	0.7	0.09	0.01	0.154	0.695					0.95	0.826	0.212	0.126	0.413	0.385	0.741	0.09	0.154
					0.376	0.283			0.863	0.822	0.726	0.01	0.894	0.879	0.225	0.01	0.619	0.629	0.058	0.017	0.108	0.809					0.863	0.726	0.879	0.01	0.894	0.225	0.619	0.058	0.108
					0.525	0.027			0.672	0.312	0.483	0.212	0.896	0.87	0.245	0.01	0.787	0.887	0.171	0.01	0.108	0.551					0.672	0.483	0.87	0.01	0.896	0.245	0.787	0.171	0.108
					0.561	0.048			0.706	0.335	0.876	0.01	0.917	0.912	0.303	0.01	0.151	0.01	0.321	0.01	0.07	0.716					0.706	0.876	0.912	0.01	0.917	0.303	0.151	0.321	0.07
					0.255	0.059			0.859	0.521	0.597	0.01	0.768	0.581	0.589	0.067	0.484	0.783	0.656	0.01	0.014	0.831					0.859	0.597	0.581	0.067	0.768	0.589	0.484	0.656	0.014
					0.247	0.024			0.897	0.852	0.89	0.01	0.828	0.622	0.105	0.01	0.4	0.572	0.017	0.01	0.018	0.764					0.897	0.89	0.622	0.01	0.828	0.105	0.4	0.017	0.018
					0.24	0.205			0.93	0.489	0.618	0.01	0.673	0.391	0.075	0.01	0.583	0.454	0.394	0.03	0.01	0.403					0.93	0.618	0.391	0.01	0.673	0.075	0.583	0.394	0.01
					0.476	0.195			0.887	0.89	0.751	0.01	0.724	0.692	0.255	0.01	0.565	0.143	0.342	0.01	0.042	0.559					0.887	0.751	0.692	0.01	0.724	0.255	0.565	0.342	0.042
					0.254	0.103			0.665	0.825	0.443	0.01	0.978	0.714	0.01	0.075	0.955	0.878	0.141	0.01	0.074	0.65					0.665	0.443	0.714	0.075	0.978	0.01	0.955	0.141	0.074
					0.347	0.059			0.649	0.786	0.786	0.01	0.781	0.787	0.319	0.016	0.282	0.114	0.263	0.325	0.088	0.693					0.649	0.786	0.787	0.016	0.781	0.319	0.282	0.263	0.088
					0.287	0.031			0.828	0.748	0.557	0.01	0.892	0.849	0.411	0.043	0.509	0.717	0.526	0.01	0.07	0.685					0.828	0.557	0.849	0.043	0.892	0.411	0.509	0.526	0.07
					0.221	0.037			0.844	0.548	0.399	0.01	0.97	0.945	0.185	0.01	0.768	0.906	0.206	0.01							0.844	0.399	0.945	0.01	0.97	0.185	0.768	0.206
					0.096	0.041			0.852	0.519	0.72	0.01	0.878	0.645	0.325	0.01	0.535	0.768	0.359	0.01							0.852	0.72	0.645	0.01	0.878	0.325	0.535	0.359
					0.398	0.201			0.807	0.713	0.585	0.01	0.824	0.889	0.185	0.01	0.882	0.84	0.03	0.01							0.807	0.585	0.889	0.01	0.824	0.185	0.882	0.03
					0.402	0.017			0.718	0.673	0.8	0.01	0.829	0.803	0.126	0.026	0.687	0.747	0.028	0.01							0.718	0.8	0.803	0.026	0.829	0.126	0.687	0.028
					0.503	0.034			0.932	0.81	0.55	0.012	0.857	0.655	0.194	0.01	0.555	0.458	0.243	0.01							0.932	0.55	0.655	0.01	0.857	0.194	0.555	0.243
					0.369	0.064			0.785	0.618	0.752	0.01	1	0.954	0.207	0.012	0.423	0.247	0.187	0.01							0.785	0.752	0.954	0.012	1	0.207	0.423	0.187
					0.504	0.053			0.597	0.766	0.374	0.041	0.647	0.397	0.664	0.013	0.462	0.273	0.388	0.01							0.597	0.374	0.397	0.013	0.647	0.664	0.462	0.388
					0.29	0.048			0.834	0.568	0.879	0.065	0.863	0.911	0.085	0.01	0.639	0.918	0.016	0.01							0.834	0.879	0.911	0.01	0.863	0.085	0.639	0.016
					0.349	0.127			0.828	0.881	0.812	0.023	0.907	0.813	0.088	0.147	0.646	0.684	0.101	0.01							0.828	0.812	0.813	0.147	0.907	0.088	0.646	0.101
					0.289	0.012			0.868	0.962	0.53	0.01	0.885	0.838	0.01	0.241	0.968	0.922	0.287	0.01							0.868	0.53	0.838	0.241	0.885	0.01	0.968	0.287
					0.265	0.061			0.98	0.741	0.756	0.01	0.892	0.859	0.135	0.01	0.517	0.468	0.637	0.01							0.98	0.756	0.859	0.01	0.892	0.135	0.517	0.637
					0.226	0.174			0.883	0.68	0.859	0.021	0.89	0.899	0.283	0.021	0.642	0.684	0.071	0.01							0.883	0.859	0.899	0.021	0.89	0.283	0.642	0.071
					0.322	0.024			0.848	0.271	0.629	0.01	0.974	0.987	0.203	0.01	0.756	0.886	0.204	0.01							0.848	0.629	0.987	0.01	0.974	0.203	0.756	0.204
					0.641	0.234			0.719	0.344	0.71	0.01	0.601	0.392	0.086	0.01	0.847	0.971	0.01	0.01							0.719	0.71	0.392	0.01	0.601	0.086	0.847	0.01
					0.605	0.091			0.78	0.824	0.734	0.01	0.716	0.735	0.374	0.01	0.663	0.716	0.01	0.01							0.78	0.734	0.735	0.01	0.716	0.374	0.663	0.01
					0.425	0.019			0.768	0.751	0.461	0.01	0.84	0.872	0.439	0.04	0.831	0.01	0.017	0.01							0.768	0.461	0.872	0.04	0.84	0.439	0.831	0.017
					0.441	0.028			0.689	0.754	0.799	0.014	0.956	0.622	0.084	0.01	0.9	0.891	0.292	0.01							0.689	0.799	0.622	0.01	0.956	0.084	0.9	0.292
					0.442	0.039			0.851	0.834	0.412	0.01	0.837	0.669	0.113	0.01	0.689	0.653	0.076	0.011							0.851	0.412	0.669	0.01	0.837	0.113	0.689	0.076
					0.426	0.014			0.741	0.852	0.177	0.01	0.753	0.647	0.117	0.01	0.503	0.634	0.305	0.01							0.741	0.177	0.647	0.01	0.753	0.117	0.503	0.305
					0.415	0.015			0.939	0.947	0.576	0.01	0.865	0.738	0.029	0.01	0.941	0.945	0.121	0.01							0.939	0.576	0.738	0.01	0.865	0.029	0.941	0.121
					0.318	0.024			0.72	0.709	0.649	0.01	0.937	0.937	0.279	0.01	0.824	0.8	0.32	0.01							0.72	0.649	0.937	0.01	0.937	0.279	0.824	0.32
					0.442	0.016			0.83	0.541	0.784	0.01	0.886	0.863	0.196	0.01	0.845	0.883	0.012	0.01							0.83	0.784	0.863	0.01	0.886	0.196	0.845	0.012
					0.357	0.035			0.975	0.92	0.665	0.01	0.984	0.927	0.321	0.01	0.898	0.964	0.238	0.01							0.975	0.665	0.927	0.01	0.984	0.321	0.898	0.238
					0.272	0.008			0.88	0.926	0.687	0.01	0.931	0.896	0.155	0.01	0.854	0.95	0.522	0.01							0.88	0.687	0.896	0.01	0.931	0.155	0.854	0.522
					0.435	0.115			0.81	0.878	0.755	0.01	0.709	0.768	0.225	0.01	0.835	0.917	0.086	0.061							0.81	0.755	0.768	0.01	0.709	0.225	0.835	0.086
					0.321	0.135			0.972	0.739			0.809	0.846	0.369	0.1	0.828	0.697	0.094	0.01							0.972		0.846	0.1	0.809	0.369	0.828	0.094
					0.356	0.178			0.91	0.892			0.87	0.946	0.157	0.212	0.721	0.805	0.108	0.321							0.91		0.946	0.212	0.87	0.157	0.721	0.108
					0.472	0.02			0.467	0.461							0.764	0.871	0.01	0.01							0.467		0.832	0.033			0.764	0.01
					0.166	0.095			0.874	0.976							0.703	0.812	0.355	0.01							0.874		0.466	0.01			0.703	0.355
					0.403	0.028			0.791	0.905							0.894	0.911	0.031	0.01							0.791		0.701	0.01			0.894	0.031
					0.278	0.023			0.22	0.116							0.677	0.712	0.011	0.01							0.22		0.806	0.33			0.677	0.011
					0.508	0.109			0.905	0.887							0.765	0.843									0.905		0.834	0.01			0.765	0.843
					0.436	0.147			0.862	0.882							0.777	0.893									0.862		0.187	0.412			0.777	0.893
					0.467	0.047			0.929	0.767							0.972	0.972									0.929		0.439	0.047			0.972	0.972
					0.236	0.037			0.946	0.739							0.676	0.594									0.946		0.703	0.039			0.676	0.594
					0.339	0.14			0.846	0.756							0.698	0.068									0.846		0.48	0.01			0.698	0.068
					0.449				0.698	0.01							0.834	0.963									0.698		0.724	0.01			0.834	0.963
					0.219												0.855	0.915											0.631	0.087			0.855	0.915
					0.204												0.795	0.893											0.032	0.01			0.795	0.893
					0.342																								0.353	0.01
					0.237																								0.606	0.01
					0.503																								0.214	0.041
					0.318																								0.71	0.01
					0.265																								0.559	0.01
					0.465																								0.472	0.01
					0.186																								0.271	0.034
																													0.802	0.01
																													0.231	0.09
																													0.496	0.018
																													0.084	0.01
																													0.272	0.015
																													0.155	0.01
																													0.462	0.01
																													0.139	0.01
																													0.01	0.01
																													0.457	0.01
																													0.022	0.01
																													0.029	0.018
																													0.609	0.017
																													0.634	0.01
																													0.417	0.01
																													0.664	0.034
																													0.569	0.01
																													0.688	0.01
																													0.711	0.011
																													0.801	0.035
																													0.752	0.018
																													0.059	0.015
																													0.813	0.01
																													0.365	0.063
																													0.186	0.01
																													0.609	0.04
																													0.642	0.01
																													0.743	0.012
																													0.755	0.044
																													0.703	0.318
																													0.49	0.014
																													0.572	0.01
																													0.01	0.01
																													0.01	0.01
																													0.801	0.01
																													0.915	0.01
																													0.756	0.013
																													0.784	0.01
																													0.01	0.01
																													0.682	0.01
																													0.733	0.01
																													0.743	0.01
																													0.826	0.028
																													0.667	0.411
																													0.837	0.144
																													0.931	0.01
																													0.9	0.336
																													0.702	0.041
																													0.622	0.01
																													0.661	0.01
																													0.096	0.01
																													0.209	0.01
																													0.944	0.067
																													0.842	0.01
																													0.116	0.01
																													0.738	0.01
																													0.66	0.113
																													0.776	0.01
																													0.638	0.01
																													0.701	0.01
																													0.836	0.01
																													0.19	0.01
																													0.324	0.01
																													0.581	0.01
																													0.683	0.022
																													0.591	0.045
																													0.775	0.01
																													0.23	0.478
																													0.744	0.35
																													0.723	0.01
																													0.498	0.181
																													0.635	0.045
																													0.848	0.072
																													0.55	0.01
																													0.38	0.01
																													0.904	0.01
																													0.84	0.01
																													0.061	0.043
																													0.912	0.01
																													0.502	0.01
																													0.913	0.01
																													0.835	0.01
																													0.587	0.01
																													0.157	0.01
																													0.878	0.292
																													0.319	0.01
																													0.562	0.01
																													0.122	0.01
																													0.546	0.01
																													0.84	0.01
																													0.907	0.031
																													0.751	0.01
																													0.791	0.01
																													0.849	0.01
																													0.803	0.01
																													0.82	0.04
																													0.932	0.017
																													0.891	0.024
																													0.649	0.01
																													0.878	0.01
																													0.86	0.01
																													0.317	0.01
																													0.691	0.01
																													0.234	0.01
																													0.92	0.01
																													0.675	0.01
																													0.156	0.01
																													0.101	0.01
																													0.7	0.01
																													0.629	0.017
																													0.887	0.01
																													0.01	0.01
																													0.783	0.01
																													0.572	0.01
																													0.454	0.03
																													0.143	0.01
																													0.878	0.01
																													0.114	0.325
																													0.717	0.01
																													0.906	0.01
																													0.768	0.01
																													0.84	0.01
																													0.747	0.01
																													0.458	0.01
																													0.247	0.01
																													0.273	0.01
																													0.918	0.01
																													0.684	0.01
																													0.922	0.01
																													0.468	0.01
																													0.684	0.01
																													0.886	0.01
																													0.971	0.01
																													0.716	0.01
																													0.01	0.01
																													0.891	0.01
																													0.653	0.011
																													0.634	0.01
																													0.945	0.01
																													0.8	0.01
																													0.883	0.01
																													0.964	0.01
																													0.95	0.01
																													0.917	0.061
																													0.697	0.01
																													0.805	0.321
																													0.871	0.01
																													0.812	0.01
																													0.911	0.01
																													0.712	0.01
																													0.843	0.027
																													0.893	0.069
																													0.972	0.011
																													0.594	0.01
																													0.068	0.01
																													0.963	0.01
																													0.915	0.011
																													0.893	0.01
																													0.816	0.01
																													0.686	0.01
																													0.791	0.016
																													0.702	0.01
																													0.239	0.01
																													0.142	0.01
																													0.087	0.01
																													0.594	0.01
																													0.745	0.046
																													0.399	0.01
																													0.101	0.01
																													0.41	0.024
																													0.612	0.01
																													0.742	0.067
																													0.01	0.01
																													0.145	0.171
																													0.147	0.01
																													0.718	0.01
																													0.742	0.011
																													0.826	0.01
																													0.024	0.01
																													0.369	0.01
																													0.619	0.027
																													0.85	0.01
																													0.763	0.01
																													0.549	0.01
																													0.923	0.01
																													0.51	0.077
																													0.849	0.01
																													0.01	0.01
																													0.925	0.01
																													0.326	0.342
																													0.697	0.01
																													0.313	0.01
																													0.05	0.01
																													0.169	0.01
																													0.24	0.01
																													0.041	0.01
																													0.413	0.033
																													0.257	0.01
																													0.279	0.01
																													0.376	0.01
																													0.633	0.01
																													0.745	0.293
																													0.563	0.01
																													0.234	0.01
																													0.046	0.01
																													0.025	0.01
																													0.64	0.01
																													0.365	0.01
																													0.791	0.01
																													0.708	0.01
																													0.19	0.01
																													0.573	0.01
																													0.188	0.01
																													0.564	0.01
																													0.673	0.01
																													0.547	0.017
																													0.652	0.01
																													0.074	0.01
																													0.873	0.01
																													0.7	0.01
																													0.763	0.01
																													0.216	0.01
																													0.468	0.01
																													0.362	0.01
																													0.615	0.01
																													0.866	0.01
																													0.944	0.01
																													0.01	0.01
																													0.896	0.01
																													0.808	0.01
																													0.214	0.01
																													0.833	0.01
																													0.51	0.01
																													0.871	0.021
																													0.157	0.01
																													0.719	0.01
																													0.77	0.01
																													0.632	0.01
																													0.532	0.02
																													0.78	0.01
																													0.832	0.01
																													0.01	0.01
																													0.876	0.01
																													0.575	0.01
																													0.429	0.01
																													0.636	0.01
																													0.648	0.01
																													0.7	0.066
																													0.892	0.01
																													0.878	0.026
																													0.901	0.01
																													0.01	0.01
																													0.419	0.01
																													0.898	0.01
																													0.476	0.01
																													0.655	0.01
																													0.595	0.01
																													0.9	0.01
																													0.752	0.01
																													0.596	0.017
																													0.509	0.01
																													0.899	0.01
																													0.684	0.01
																													0.817	0.01
																													0.692	0.01
																													0.757	0.075
																													0.117	0.01
																													0.804	0.114
																													0.61	0.01
																													0.544	0.01
																													0.64	0.01
																													0.469	0.01
																													0.834	0.01
																													0.312	0.01
																													0.516	0.068
																													0.889	0.01
																													0.779	0.01
																													0.917	0.203
																													0.897	0.01
																													0.552	0.212
																													0.722	0.01
																													0.643	0.01
																													0.582	0.01
																													0.766	0.01
																													0.259	0.01
																													0.892	0.01
																													0.822	0.01
																													0.312	0.01
																													0.335	0.01
																													0.521	0.01
																													0.852	0.01
																													0.489	0.01
																													0.89	0.012
																													0.825	0.01
																													0.786	0.041
																													0.748	0.065
																													0.548	0.023
																													0.519	0.01
																													0.713	0.01
																													0.673	0.021
																													0.81	0.01
																													0.618	0.01
																													0.766	0.01
																													0.568	0.01
																													0.881	0.014
																													0.962	0.01
																													0.741	0.01
																													0.68	0.01
																													0.271	0.01
																													0.344	0.01
																													0.824	0.01
																													0.751	0.01
																													0.754	0.01
																													0.834	0.621
																													0.852	0.01
																													0.947	0.01
																													0.709	0.01
																													0.541	0.01
																													0.92	0.01
																													0.926	0.01
																													0.878	0.01
																													0.739	0.01
																													0.892	0.035
																													0.461	0.01
																													0.976	0.01
																													0.905	0.017
																													0.116	0.01
																													0.887	0.01
																													0.882	0.039
																													0.767	0.01
																													0.739	0.01
																													0.756	0.019
																													0.01	0.026
																													0.91	0.07
																													0.86	0.01
																													0.505	0.01
																													0.858	0.01
																													0.617	0.013
																													0.717	0.01
																													0.332	0.01
																													0.555	0.01
																													0.665	0.01
																													0.686	0.01
																													0.728	0.02
																													0.411	0.01
																													0.554	0.01
																													0.248	0.019
																													0.601	0.01
																													0.749	0.01
																													0.715	0.01
																													0.504	0.01
																													0.656	0.01
																													0.05	0.01
																													0.598	0.022
																													0.612	0.01
																													0.805	0.01
																													0.433	0.01
																													0.529	0.01
																													0.55	0.01
																													0.223	0.016
																													0.596	0.01
																													0.658	0.01
																													0.463	0.01
																													0.659	0.095
																													0.773	0.02
																													0.671	0.01
																													0.661	0.01
																													0.666	0.01
																													0.69	0.01
																													0.467	0.01
																													0.901	0.01
																													0.789	0.01
																													0.496	0.01
																													0.498	0.01
																													0.032	0.01
																													0.408	0.01
																													0.788	0.014
																													0.593	0.01
																													0.378	0.01
																													0.01	0.01
																													0.685	0.01
																													0.786	0.01
																													0.262	0.01
																													0.817	0.012
																													0.399	0.01
																													0.6	0.01
																													0.769	0.01
																													0.128	0.084
																													0.488	0.01
																													0.94	0.01
																													0.695	0.01
																													0.148	0.01
																													0.782	0.01
																													0.799	0.01
																													0.442	0.01
																													0.941	0.01
																													0.493	0.01
																													0.175	0.01
																													0.864	0.01
																													0.654	0.01
																													0.773	0.01
																													0.773	0.01
																													0.775	0.01
																													0.161	0.01
																													0.947	0.01
																													0.029	0.01
																													0.071	0.01
																													0.864	0.01
																													0.722	0.01
																													0.01	0.01
																													0.794	0.01
																													0.584	0.01
																													0.132	0.01
																													0.817	0.01
																													0.697	0.01
																													0.746	0.01
																													0.198	0.01
																													0.675	0.276
																													0.442	0.01
																													0.567	0.01
																													0.486	0.01
																													0.384	0.01
																													0.499	0.01
																													0.755	0.01
																													0.647	0.036
																													0.874	0.01
																													0.766	0.01
																													0.288	0.01
																													0.51	0.01
																													0.58	0.029
																													0.907	0.01
																													0.841	0.01
																													0.692	0.01
																													0.72	0.061
																													0.621	0.185
																													0.91	0.01
																													0.833	0.054
																													0.891	0.01
																													0.464	0.203
																													0.973	0.037
																													0.787	0.01
																													0.181	0.031
																													0.878	0.055
																													0.736	0.39
																													0.505	0.01
																													0.712	0.01
																													0.476	0.01
																													0.841	0.011
																													0.987	0.01
																													0.724	0.01
																													0.98	0.01
																													0.962	0.01
																													0.257	0.01
																													0.747	0.01
																													0.676	0.01
																													0.555	0.01
																													0.605	0.028
																													0.796	0.01
																													0.866	0.01
																													0.509	0.116
																													0.51	0.01
																													0.861	0.01
																													0.881	0.01
																													0.387	0.018
																													0.83	0.01
																													0.924	0.01
																													0.672	0.01
																													0.517	0.01
																													0.721	0.01
																													0.826	0.01
																													0.031	0.01
																													0.128	0.01
																													0.881	0.01
																													0.924	0.01
																													0.199	0.01
																													0.016	0.01
																													0.847	0.133
																													0.201	0.01
																													0.866	0.01
																													0.621	0.01
																													0.555	0.014
																													0.712	0.142
																													0.796	0.01
																													0.617	0.146
																													0.201	0.01
																													0.461	0.01
																													0.702	0.01
																													0.789	0.01
																													0.691	0.095
																													0.842	0.01
																													0.943	0.01
																													0.456	0.01
																													0.333	0.01
																													0.584	0.019
																													0.669	0.01
																													0.916	0.01
																													0.701	0.01
																													0.606	0.01
																													0.696	0.01
																													0.682	0.01
																													0.857	0.01
																													0.919	0.201
																													0.884	0.01
																													0.842	0.01
																													0.773	0.01
																													0.75	0.01
																													0.897	0.01
																													0.807	0.01
																													0.52	0.01
																													0.8	0.01
																													0.705	0.01
																													0.502	0.01
																													0.667	0.01
																													0.603	0.01
																													0.26	0.039
																													0.677	0.01
																													0.507	0.01
																													0.257	0.01
																													0.759	0.01
																													0.273	0.01
																													0.153	0.01
																													0.559	0.01
																													0.263	0.01
																													0.21	0.01
																													0.606	0.01
																													0.417	0.01
																													0.787	0.01
																													0.631	0.01
																													0.585	0.01
																													0.573	0.01
																													0.2	0.01
																													0.112	0.028
																													1	0.01
																													0.128	0.033
																													0.562	0.01
																													0.01	0.033
																													0.77	0.01
																													0.021	0.031
																													0.735	0.01
																													0.574	0.01
																													0.463	0.01
																													0.611	0.014
																													0.447	0.01
																													0.723	0.041
																													0.757	0.01
																													0.654	0.01
																													0.187	0.01
																													0.529	0.01
																													0.747	0.074
																													0.354	0.01
																													0.396	0.01
																													0.52	0.01
																													0.599	0.01
																													0.94	0.01
																													0.758	0.016
																													0.549	0.018
																													0.682	0.01
																													0.515	0.01
																													0.47	0.022
																													0.915	0.063
																													0.357	0.01
																													0.471	0.058
																													0.541	0.01
																													0.465	0.068
																													0.602	0.012
																													0.785	0.01
																													0.825	0.01
																													0.66	0.01
																													0.561	0.01
																													0.954	0.01
																													0.886	0.01
																													0.456	0.01
																													0.665	0.01
																													0.724	0.01
																													0.838	0.014
																													0.789	0.01
																													0.951	0.01
																													0.841	0.054
																													0.863	0.01
																													0.926	0.078
																													0.889	0.017
																													0.964	0.037
																													0.807	0.015
																													0.734	0.01
																													0.782	0.017
																													0.908	0.026
																													0.9	0.031
																													0.334	0.01
																													0.861	0.025
																													0.69	0.01
																													1	0.01
																													0.01	0.015
																													0.483	0.01
																													0.258	0.01
																													0.821	0.01
																													0.474	0.01
																													0.701	0.012
																													0.417	0.017
																													0.741	0.023
																													0.523	0.094
																													0.516	0.01
																													0.861	0.01
																													0.945	0.01
																													0.746	0.01
																													0.736	0.01
																													0.471	0.025
																													0.348	0.01
																													1	0.01
																													0.053	0.01
																													0.642	0.015
																													0.824	0.123
																													0.803
																													0.235
																													0.793
																													0.941
																													0.553
																													0.605
																													0.971
																													0.773
																													1
																													0.932
																													0.89
																													0.663
																													0.428
																													0.49
																													0.863
																													0.777
																													0.428
																													0.804
																													0.887
																													0.875
																													0.774
																													0.794
																													0.786
																													0.936
																													0.849
																													0.829
																													0.695
																													0.809
																													0.551
																													0.716
																													0.831
																													0.764
																													0.403
																													0.559
																													0.65
																													0.693
																													0.685

## Sheet: Figure 7
Fig 7B	vDNA Volume (𝜇m3)
	in vitro	HFt
	0.01	0.00245
	0.01	0.0511
	0.01	0.0701
	0.01	0.0732
	0.01	0.0575
	0.01	0.103
	0.01	0.0846
	0.01	0.0669
	0.01	0.0817
	0.01	0.0815
	0.01	0.0802
	0.01	0.106
	0.01	0.0887
	0.01	0.0865
	0.01	0.0851
	0.01	0.00571
	0.01	0.0605
	0.01	0.0922
	0.01	0.0817
	0.01	0.0124
	0.01	0.0923
	0.01	0.102
	0.01	0.115
	0.01	0.107
	0.01	0.0959
	0.01	0.155
	0.01	0.0913
	0.01	0.114
	0.01	0.0362
	0.01	0.114
	0.01	0.0838
	0.01	0.0967
	0.02	0.0331
	0.02	0.0873
	0.02	0.115
	0.02	0.105
	0.02	0.0046
	0.02	0.0543
	0.02	0.0798
	0.02	0.0588
	0.02	0.0286
	0.02	0.00829
	0.02	0.00887
	0.02	0.0395
	0.02	0.0939
	0.02	0.0615
	0.02	0.0708
	0.02	0.0372
	0.02	0.0728
	0.02	0.0998
	0.02	0.0308
	0.02	0.0825
	0.02	0.0743
	0.02	0.085
	0.02	0.1
	0.02	0.0207
	0.02	0.0977
	0.02	0.0883
	0.02	0.0123
	0.02	0.0483
	0.02	0.105
	0.02	0.0717
	0.02	0.0208
	0.02	0.096
	0.02	0.12
	0.03	0.0887
	0.03	0.0885
	0.03	0.0797
	0.03	0.0117
	0.03	0.0988
	0.03	0.102
	0.03	0.084
	0.03	0.0734
	0.03	0.144
	0.03	0.0397
	0.03	0.073
	0.03	0.0123
	0.03	0.0757
	0.03	0.0567
	0.03	0.0756
	0.03	0.0836
	0.03	0.081
	0.03	0.0757
	0.03	0.0945
	0.03	0.0487
	0.03	0.043
	0.03	0.0363
	0.03	0.0992
	0.03	0.101
	0.03	0.0755
	0.03	0.0829
	0.03	0.0829
	0.03	0.0718
	0.03	0.0711
	0.03	0.104
	0.04	0.116
	0.04	0.0958
	0.04	0.0559
	0.04	0.08
	0.04	0.00917
	0.04	0.0823
	0.04	0.0741
	0.04	0.121
	0.04	0.0932
	0.04	0.0955
	0.04	0.0771
	0.04	0.0684
	0.04	0.0848
	0.04	0.0554
	0.04	0.0576
	0.04	0.0621
	0.04	0.0861
	0.04	0.0711
	0.04	0.0624
	0.04	0.0874
	0.04	0.0129
	0.04	0.0803
	0.05	0.0914
	0.05	0.119
	0.05	0.0621
	0.05	0.111
	0.05	0.00706
	0.05	0.103059
	0.05	0.120054
	0.05	0.050545
	0.05	0.065326
	0.05	0.045087
	0.05	0.086275
	0.05	0.096848
	0.05	0.171372
	0.05	0.098978
	0.05	0.073825
	0.05	0.12154
	0.05	0.053671
	0.06	0.056912
	0.06
	0.06
	0.06
	0.06
	0.06
	0.06
	0.06
	0.06
	0.06
	0.06
	0.06
	0.06
	0.06
	0.06
	0.06
	0.06
	0.06
	0.06
	0.06
	0.06
	0.06
	0.07
	0.07
	0.07
	0.07
	0.07
	0.07
	0.07
	0.07
	0.07
	0.07
	0.07
	0.07
	0.07
	0.07
	0.07
	0.07
	0.07
	0.07
	0.07
	0.07
	0.08
	0.08
	0.08
	0.08
	0.08
	0.08
	0.08
	0.08
	0.08
	0.08
	0.08
	0.08
	0.08
	0.08
	0.08
	0.08
	0.08
	0.09
	0.09
	0.09
	0.09
	0.09
	0.09
	0.09
	0.09
	0.09
	0.09
	0.09
	0.09
	0.09
	0.09
	0.09
	0.1
	0.1
	0.1
	0.1
	0.1
	0.1
	0.1
	0.1
	0.1
	0.1
	0.1
	0.1
	0.1
	0.1
	0.1
	0.1
	0.11
	0.11
	0.11
	0.11
	0.11
	0.11
	0.11
	0.11
	0.11
	0.11
	0.11
	0.11
	0.11
	0.11
	0.11
	0.11
	0.11
	0.11
	0.11
	0.12
	0.12
	0.12
	0.12
	0.12
	0.12
	0.12
	0.12
	0.13
	0.13
	0.13
	0.13
	0.13
	0.13
	0.13
	0.14
	0.14
	0.14
	0.14
	0.14
	0.14
	0.14
	0.14
	0.14
	0.14
	0.14
	0.14
	0.14
	0.15
	0.15
	0.15
	0.15
	0.15
	0.15
	0.15
	0.15
	0.15
	0.15
	0.16
	0.16
	0.16
	0.16
	0.16
	0.16
	0.16
	0.17
	0.17
	0.17
	0.17
	0.17
	0.18
	0.18
	0.18
	0.18
	0.18
	0.19
	0.2
	0.21
	0.21
	0.21
	0.22
	0.22
	0.24
	0.24
	0.25
	0.25
	0.27
	0.27
	0.27
	0.28
	0.28
	0.3
	0.35
	0.47
	0.01
	0.01
	0.01
	0.01
	0.01
	0.01
	0.01
	0.01
	0.01
	0.01
	0.01
	0.01
	0.01
	0.02
	0.02
	0.02
	0.02
	0.02
	0.02
	0.02
	0.02
	0.02
	0.02
	0.02
	0.02
	0.03
	0.03
	0.03
	0.03
	0.03
	0.03
	0.03
	0.03
	0.03
	0.03
	0.03
	0.03
	0.03
	0.03
	0.03
	0.03
	0.03
	0.04
	0.04
	0.04
	0.04
	0.04
	0.04
	0.04
	0.04
	0.04
	0.04
	0.04
	0.05
	0.05
	0.05
	0.05
	0.05
	0.05
	0.05
	0.05
	0.05
	0.05
	0.05
	0.05
	0.05
	0.06
	0.06
	0.06
	0.06
	0.06
	0.06
	0.06
	0.06
	0.07
	0.07
	0.07
	0.07
	0.07
	0.07
	0.07
	0.07
	0.07
	0.07
	0.07
	0.07
	0.07
	0.07
	0.07
	0.07
	0.07
	0.08
	0.08
	0.08
	0.08
	0.08
	0.08
	0.08
	0.08
	0.09
	0.09
	0.09
	0.09
	0.09
	0.09
	0.09
	0.09
	0.09
	0.09
	0.09
	0.09
	0.1
	0.1
	0.1
	0.1
	0.1
	0.1
	0.1
	0.1
	0.1
	0.1
	0.1
	0.11
	0.11
	0.11
	0.11
	0.11
	0.11
	0.11
	0.11
	0.11
	0.11
	0.11
	0.11
	0.11
	0.11
	0.11
	0.11
	0.12
	0.12
	0.12
	0.12
	0.12
	0.12
	0.12
	0.12
	0.12
	0.12
	0.12
	0.12
	0.12
	0.12
	0.12
	0.12
	0.12
	0.13
	0.13
	0.13
	0.13
	0.13
	0.13
	0.13
	0.13
	0.13
	0.13
	0.13
	0.13
	0.14
	0.14
	0.14
	0.14
	0.14
	0.14
	0.14
	0.14
	0.14
	0.14
	0.14
	0.14
	0.14
	0.15
	0.15
	0.15
	0.15
	0.15
	0.15
	0.15
	0.15
	0.15
	0.15
	0.15
	0.15
	0.15
	0.15
	0.15
	0.15
	0.15
	0.15
	0.16
	0.16
	0.16
	0.16
	0.16
	0.16
	0.16
	0.16
	0.16
	0.16
	0.16
	0.16
	0.17
	0.17
	0.17
	0.17
	0.17
	0.17
	0.17
	0.17
	0.17
	0.18
	0.18
	0.18
	0.18
	0.18
	0.18
	0.18
	0.18
	0.19
	0.19
	0.2
	0.2
	0.2
	0.2
	0.2
	0.2
	0.2
	0.2
	0.2
	0.21
	0.21
	0.21
	0.21
	0.21
	0.21
	0.22
	0.22
	0.22
	0.23
	0.23
	0.23
	0.23
	0.23
	0.23
	0.23
	0.25
	0.26
	0.27
	0.27
	0.27
	0.28
	0.28
	0.28
	0.29
	0.3
	0.3
	0.31
	0.32
	0.32
	0.33
	0.33
	0.33
	0.34
	0.35
	0.35
	0.35
	0.36
	0.36
	0.38
	0.38
	0.41
	0.42
	0.45
	0.45
	0.49
	0.49
	0.55
	0.59
	0.59
	0.64
	0.01
	0.01
	0.01
	0.01
	0.01
	0.01
	0.01
	0.01
	0.01
	0.01
	0.01
	0.01
	0.01
	0.01
	0.01
	0.01
	0.01
	0.01
	0.02
	0.02
	0.02
	0.02
	0.02
	0.02
	0.02
	0.02
	0.02
	0.02
	0.02
	0.02
	0.02
	0.02
	0.03
	0.03
	0.03
	0.03
	0.03
	0.03
	0.03
	0.03
	0.03
	0.03
	0.03
	0.03
	0.03
	0.03
	0.03
	0.03
	0.04
	0.04
	0.04
	0.04
	0.04
	0.04
	0.04
	0.04
	0.04
	0.04
	0.05
	0.05
	0.05
	0.05
	0.05
	0.05
	0.05
	0.05
	0.05
	0.05
	0.05
	0.05
	0.06
	0.06
	0.06
	0.06
	0.06
	0.06
	0.06
	0.06
	0.06
	0.06
	0.06
	0.06
	0.06
	0.07
	0.07
	0.07
	0.07
	0.07
	0.07
	0.07
	0.07
	0.07
	0.07
	0.07
	0.07
	0.08
	0.08
	0.08
	0.08
	0.08
	0.08
	0.08
	0.08
	0.08
	0.08
	0.08
	0.08
	0.09
	0.09
	0.09
	0.09
	0.09
	0.09
	0.09
	0.09
	0.09
	0.09
	0.09
	0.09
	0.09
	0.09
	0.09
	0.09
	0.09
	0.1
	0.1
	0.1
	0.1
	0.1
	0.1
	0.1
	0.11
	0.11
	0.11
	0.11
	0.11
	0.11
	0.11
	0.11
	0.11
	0.11
	0.11
	0.12
	0.12
	0.12
	0.12
	0.12
	0.12
	0.12
	0.12
	0.12
	0.13
	0.13
	0.13
	0.13
	0.13
	0.14
	0.14
	0.14
	0.14
	0.14
	0.14
	0.14
	0.14
	0.14
	0.14
	0.14
	0.15
	0.15
	0.15
	0.15
	0.15
	0.15
	0.16
	0.16
	0.16
	0.16
	0.16
	0.16
	0.17
	0.17
	0.17
	0.18
	0.18
	0.18
	0.18
	0.18
	0.18
	0.18
	0.18
	0.18
	0.19
	0.19
	0.2
	0.2
	0.2
	0.2
	0.2
	0.2
	0.2
	0.2
	0.21
	0.21
	0.22
	0.22
	0.23
	0.23
	0.23
	0.24
	0.24
	0.25
	0.25
	0.25
	0.25
	0.26
	0.26
	0.27
	0.27
	0.28
	0.29
	0.31
	0.32
	0.32
	0.33
	0.33
	0.33
	0.33
	0.33
	0.35
	0.38
	0.48
	0.51
	0.57
	0.7
	0.01
	0.01
	0.01
	0.01
	0.01
	0.01
	0.01
	0.01
	0.01
	0.01
	0.01
	0.01
	0.01
	0.01
	0.01
	0.01
	0.01
	0.01
	0.01
	0.01
	0.01
	0.01
	0.01
	0.01
	0.01
	0.01
	0.01
	0.01
	0.01
	0.01
	0.01
	0.01
	0.01
	0.02
	0.02
	0.02
	0.02
	0.02
	0.02
	0.02
	0.02
	0.02
	0.02
	0.02
	0.02
	0.02
	0.02
	0.02
	0.02
	0.02
	0.02
	0.02
	0.02
	0.02
	0.02
	0.03
	0.03
	0.03
	0.03
	0.03
	0.03
	0.03
	0.03
	0.03
	0.03
	0.03
	0.03
	0.03
	0.03
	0.03
	0.03
	0.03
	0.03
	0.03
	0.03
	0.03
	0.03
	0.03
	0.03
	0.04
	0.04
	0.04
	0.04
	0.04
	0.04
	0.04
	0.04
	0.04
	0.04
	0.04
	0.04
	0.04
	0.04
	0.04
	0.04
	0.04
	0.04
	0.04
	0.04
	0.04
	0.05
	0.05
	0.05
	0.05
	0.05
	0.05
	0.05
	0.05
	0.05
	0.05
	0.05
	0.05
	0.05
	0.05
	0.05
	0.05
	0.05
	0.05
	0.05
	0.05
	0.06
	0.06
	0.06
	0.06
	0.06
	0.06
	0.06
	0.06
	0.06
	0.06
	0.06
	0.06
	0.06
	0.06
	0.06
	0.06
	0.06
	0.07
	0.07
	0.07
	0.07
	0.07
	0.07
	0.07
	0.07
	0.07
	0.07
	0.07
	0.07
	0.07
	0.07
	0.07
	0.07
	0.07
	0.07
	0.07
	0.07
	0.07
	0.08
	0.08
	0.08
	0.08
	0.08
	0.08
	0.08
	0.08
	0.08
	0.08
	0.08
	0.08
	0.08
	0.08
	0.08
	0.09
	0.09
	0.09
	0.09
	0.09
	0.09
	0.09
	0.09
	0.09
	0.09
	0.09
	0.09
	0.1
	0.1
	0.1
	0.1
	0.1
	0.1
	0.1
	0.1
	0.1
	0.1
	0.1
	0.1
	0.11
	0.11
	0.11
	0.11
	0.11
	0.11
	0.11
	0.11
	0.11
	0.11
	0.11
	0.12
	0.12
	0.12
	0.12
	0.12
	0.12
	0.12
	0.13
	0.13
	0.13
	0.13
	0.13
	0.13
	0.13
	0.13
	0.13
	0.14
	0.14
	0.14
	0.14
	0.15
	0.15
	0.15
	0.15
	0.15
	0.16
	0.16
	0.16
	0.16
	0.17
	0.17
	0.17
	0.17
	0.17
	0.18
	0.18
	0.18
	0.19
	0.19
	0.2
	0.2
	0.2
	0.2
	0.21
	0.21
	0.21
	0.21
	0.24
	0.26
	0.26
	0.27
	0.28
	0.29
	0.34
	0.37
	0.4
	0.42
	0.61
	0.01
	0.01
	0.01
	0.01
	0.01
	0.01
	0.01
	0.01
	0.01
	0.01
	0.01
	0.01
	0.01
	0.01
	0.01
	0.01
	0.01
	0.01
	0.01
	0.01
	0.01
	0.01
	0.01
	0.01
	0.01
	0.01
	0.01
	0.01
	0.01
	0.01
	0.01
	0.01
	0.01
	0.02
	0.02
	0.02
	0.02
	0.02
	0.02
	0.02
	0.02
	0.02
	0.02
	0.02
	0.02
	0.02
	0.02
	0.02
	0.02
	0.02
	0.02
	0.02
	0.02
	0.02
	0.02
	0.03
	0.03
	0.03
	0.03
	0.03
	0.03
	0.03
	0.03
	0.03
	0.03
	0.03
	0.03
	0.03
	0.03
	0.03
	0.03
	0.03
	0.03
	0.03
	0.03
	0.03
	0.03
	0.03
	0.03
	0.04
	0.04
	0.04
	0.04
	0.04
	0.04
	0.04
	0.04
	0.04
	0.04
	0.04
	0.04
	0.04
	0.04
	0.04
	0.04
	0.04
	0.04
	0.04
	0.04
	0.04
	0.05
	0.05
	0.05
	0.05
	0.05
	0.05
	0.05
	0.05
	0.05
	0.05
	0.05
	0.05
	0.05
	0.05
	0.05
	0.05
	0.05
	0.05
	0.05
	0.05
	0.06
	0.06
	0.06
	0.06
	0.06
	0.06
	0.06
	0.06
	0.06
	0.06
	0.06
	0.06
	0.06
	0.06
	0.06
	0.06
	0.06
	0.07
	0.07
	0.07
	0.07
	0.07
	0.07
	0.07
	0.07
	0.07
	0.07
	0.07
	0.07
	0.07
	0.07
	0.07
	0.07
	0.07
	0.07
	0.07
	0.07
	0.07
	0.08
	0.08
	0.08
	0.08
	0.08
	0.08
	0.08
	0.08
	0.08
	0.08
	0.08
	0.08
	0.08
	0.08
	0.08
	0.09
	0.09
	0.09
	0.09
	0.09
	0.09
	0.09
	0.09
	0.09
	0.09
	0.09
	0.09
	0.1
	0.1
	0.1
	0.1
	0.1
	0.1
	0.1
	0.1
	0.1
	0.1
	0.1
	0.1
	0.11
	0.11
	0.11
	0.11
	0.11
	0.11
	0.11
	0.11
	0.11
	0.11
	0.11
	0.12
	0.12
	0.12
	0.12
	0.12
	0.12
	0.12
	0.13
	0.13
	0.13
	0.13
	0.13
	0.13
	0.13
	0.13
	0.13
	0.14
	0.14
	0.14
	0.14
	0.15
	0.15
	0.15
	0.15
	0.15
	0.16
	0.16
	0.16
	0.16
	0.17
	0.17
	0.17
	0.17
	0.17
	0.18
	0.18
	0.18
	0.19
	0.19
	0.2
	0.2
	0.2
	0.2
	0.21
	0.21
	0.21
	0.21
	0.24
	0.26
	0.26
	0.27
	0.28
	0.29
	0.34
	0.37
	0.4
	0.42
	0.61
	0.01
	0.01
	0.01
	0.01
	0.01
	0.01
	0.01
	0.01
	0.01
	0.01
	0.01
	0.01
	0.01
	0.01
	0.01
	0.01
	0.01
	0.01
	0.01
	0.01
	0.01
	0.01
	0.01
	0.01
	0.01
	0.01
	0.01
	0.01
	0.01
	0.01
	0.01
	0.01
	0.01
	0.01
	0.01
	0.02
	0.02
	0.02
	0.02
	0.02
	0.02
	0.02
	0.02
	0.02
	0.02
	0.02
	0.02
	0.02
	0.02
	0.02
	0.02
	0.02
	0.02
	0.02
	0.02
	0.02
	0.02
	0.02
	0.02
	0.03
	0.03
	0.03
	0.03
	0.03
	0.03
	0.03
	0.03
	0.03
	0.03
	0.03
	0.03
	0.03
	0.03
	0.03
	0.03
	0.03
	0.03
	0.03
	0.03
	0.03
	0.03
	0.03
	0.03
	0.03
	0.03
	0.03
	0.03
	0.04
	0.04
	0.04
	0.04
	0.04
	0.04
	0.04
	0.04
	0.04
	0.04
	0.04
	0.04
	0.04
	0.04
	0.04
	0.04
	0.04
	0.04
	0.04
	0.04
	0.04
	0.04
	0.04
	0.04
	0.04
	0.04
	0.05
	0.05
	0.05
	0.05
	0.05
	0.05
	0.05
	0.05
	0.05
	0.05
	0.05
	0.05
	0.05
	0.05
	0.05
	0.05
	0.05
	0.05
	0.05
	0.05
	0.05
	0.05
	0.05
	0.05
	0.05
	0.06
	0.06
	0.06
	0.06
	0.06
	0.06
	0.06
	0.06
	0.06
	0.06
	0.06
	0.06
	0.06
	0.06
	0.06
	0.06
	0.06
	0.06
	0.06
	0.07
	0.07
	0.07
	0.07
	0.07
	0.07
	0.07
	0.07
	0.07
	0.07
	0.07
	0.07
	0.07
	0.08
	0.08
	0.08
	0.08
	0.08
	0.08
	0.08
	0.08
	0.08
	0.08
	0.08
	0.08
	0.08
	0.08
	0.08
	0.08
	0.08
	0.08
	0.08
	0.08
	0.09
	0.09
	0.09
	0.09
	0.09
	0.09
	0.09
	0.09
	0.09
	0.09
	0.09
	0.09
	0.09
	0.1
	0.1
	0.1
	0.1
	0.1
	0.1
	0.1
	0.1
	0.1
	0.1
	0.11
	0.11
	0.11
	0.11
	0.11
	0.11
	0.11
	0.11
	0.11
	0.11
	0.11
	0.12
	0.12
	0.12
	0.12
	0.12
	0.12
	0.12
	0.13
	0.13
	0.13
	0.13
	0.14
	0.14
	0.14
	0.14
	0.14
	0.15
	0.16
	0.16
	0.17
	0.17
	0.17
	0.18
	0.18
	0.18
	0.19
	0.19
	0.21
	0.21
	0.21
	0.22
	0.22
	0.22
	0.23
	0.23
	0.24
	0.26
	0.28
	0.29
	0.32
	0.34
	0.48
	0.01
	0.01
	0.01
	0.01
	0.01
	0.01
	0.01
	0.01
	0.01
	0.01
	0.01
	0.01
	0.01
	0.01
	0.01
	0.01
	0.01
	0.01
	0.01
	0.01
	0.01
	0.01
	0.02
	0.02
	0.02
	0.02
	0.02
	0.02
	0.02
	0.02
	0.02
	0.02
	0.02
	0.02
	0.02
	0.02
	0.02
	0.02
	0.02
	0.02
	0.02
	0.02
	0.02
	0.02
	0.02
	0.02
	0.03
	0.03
	0.03
	0.03
	0.03
	0.03
	0.03
	0.03
	0.03
	0.04
	0.04
	0.04
	0.04
	0.04
	0.04
	0.04
	0.04
	0.04
	0.04
	0.04
	0.04
	0.05
	0.05
	0.05
	0.05
	0.05
	0.05
	0.05
	0.05
	0.06
	0.06
	0.06
	0.06
	0.06
	0.06
	0.06
	0.06
	0.06
	0.06
	0.06
	0.06
	0.07
	0.07
	0.07
	0.07
	0.07
	0.07
	0.07
	0.08
	0.08
	0.08
	0.08
	0.08
	0.08
	0.08
	0.08
	0.09
	0.09
	0.09
	0.09
	0.09
	0.09
	0.1
	0.1
	0.1
	0.1
	0.1
	0.11
	0.11
	0.11
	0.11
	0.11
	0.12
	0.12
	0.12
	0.12
	0.12
	0.12
	0.12
	0.12
	0.13
	0.13
	0.13
	0.13
	0.13
	0.13
	0.14
	0.14
	0.14
	0.15
	0.15
	0.15
	0.15
	0.15
	0.15
	0.16
	0.16
	0.16
	0.16
	0.16
	0.17
	0.17
	0.17
	0.18
	0.19
	0.2
	0.2
	0.2
	0.21
	0.21
	0.22
	0.22
	0.23
	0.24
	0.25
	0.25
	0.27
	0.32
	0.34
	0.35
	0.42
	0.43
	0.01
	0.01
	0.01
	0.01
	0.01
	0.01
	0.01
	0.01
	0.01
	0.01
	0.01
	0.01
	0.01
	0.01
	0.01
	0.01
	0.01
	0.01
	0.01
	0.02
	0.02
	0.02
	0.02
	0.02
	0.02
	0.02
	0.02
	0.02
	0.02
	0.02
	0.02
	0.02
	0.02
	0.02
	0.02
	0.02
	0.02
	0.03
	0.03
	0.03
	0.03
	0.03
	0.03
	0.03
	0.03
	0.04
	0.04
	0.04
	0.04
	0.04
	0.04
	0.04
	0.04
	0.04
	0.04
	0.05
	0.05
	0.05
	0.05
	0.05
	0.05
	0.05
	0.05
	0.05
	0.06
	0.06
	0.06
	0.06
	0.06
	0.06
	0.06
	0.06
	0.06
	0.06
	0.06
	0.06
	0.06
	0.06
	0.07
	0.07
	0.07
	0.07
	0.07
	0.07
	0.07
	0.08
	0.08
	0.08
	0.08
	0.08
	0.08
	0.08
	0.08
	0.08
	0.08
	0.09
	0.09
	0.09
	0.09
	0.09
	0.09
	0.09
	0.09
	0.09
	0.1
	0.1
	0.1
	0.1
	0.1
	0.1
	0.11
	0.11
	0.11
	0.11
	0.11
	0.11
	0.11
	0.11
	0.11
	0.12
	0.12
	0.12
	0.12
	0.12
	0.12
	0.13
	0.13
	0.13
	0.13
	0.13
	0.14
	0.14
	0.14
	0.14
	0.14
	0.15
	0.15
	0.15
	0.15
	0.16
	0.16
	0.16
	0.17
	0.17
	0.17
	0.17
	0.18
	0.18
	0.19
	0.19
	0.19
	0.19
	0.2
	0.2
	0.22
	0.22
	0.22
	0.23
	0.23
	0.24
	0.24
	0.24
	0.24
	0.24
	0.25
	0.25
	0.25
	0.25
	0.26
	0.26
	0.26
	0.27
	0.27
	0.27
	0.27
	0.28
	0.29
	0.29
	0.3
	0.3
	0.3
	0.31
	0.31
	0.36
	0.36
	0.37
	0.38
	0.39
	0.39
	0.39
	0.43
	0.43
[truncated: 401 more rows]

## Sheet: Figure 8
Fig 8A	weighted colocalization coefficient (@ vDNA)									weighted colocalization coefficient (@ vDNA)									Fig 8B	weighted colocalization coefficient (@ vDNA)													Fig 8C		vDNA Volume (𝜇m3; means)							Fig. 8D	vDNA Volume (𝜇m3; all points)
	HSV-1 90 mpi		HSV-1 240 mpi		HSV-1 90 mpi		HSV-1 240 mpi			ΔICP0 90 mpi		ΔICP0 240 mpi		ΔICP0 90 mpi		ΔICP0 240 mpi				PML				Daxx				Histone H3						Time (mins)	HSV-1			ΔICP0					HSV-1
	Daxx	PML	Daxx	PML	H3	PML	H3	PML		Daxx	PML	Daxx	PML	H3	PML	H3	PML			HSV-1		ΔICP0		HSV-1		ΔICP0		HSV-1		ΔICP0				90	0.191613	0.113698	0.215192	0.14746	0.125576	0.168448			90 mpi			120 mpi			180 mpi
	0.414	0.01	0.034	0.041	0.805	0.775	0.01	0.01		0.726	0.758	0.939	0.911	0.446	0.449	0.882	0.848			90 mpi	240 mpi	90 mpi	240 mpi	90 mpi	240 mpi	90 mpi	240 mpi	90 mpi	240 mpi	90 mpi	240 mpi			120	0.1377	0.163134	0.28137	0.0967853	0.0754302	0.101514			0.0798	0.112	0.371	0.127	0.133	0.125	0.0763
	0.608	0.514	0.339	0.156	0.7	0.678	0.01	0.01		0.837	0.88	0.692	0.782	0.459	0.56	0.953	0.901			0.775	0.01	0.449	0.848	0.414	0.034	0.726	0.939	0.805	0.01	0.446	0.882			180	0.183017	0.173281	0.203112	0.0900314	0.0931695	0.113675			0.46	0.0849	0.425	0.0511	0.164	0.54	0.159
	0.643	0.607	0.01	0.01	0.566	0.698	0.045	0.01		0.701	0.817	0.858	0.864	0.532	0.693	0.149	0.655			0.678	0.01	0.56	0.901	0.608	0.339	0.837	0.692	0.7	0.01	0.459	0.953			240	0.949234	1.07656	0.592981	0.159917	0.138277	0.125653			0.2	0.0643	0.038	0.105	0.0796	0.139	0.0463
	0.884	0.837	0.01	0.046	0.547	0.571	0.01	0.206		0.817	0.842	0.856	0.757	0.425	0.54	0.19	0.693			0.698	0.01	0.693	0.655	0.643	0.01	0.701	0.858	0.566	0.045	0.532	0.149												0.0594	0.0488	0.0764	0.226	0.194	0.393	0.124
	0.861	0.929	0.01	0.054	0.456	0.456	0.041	0.01		0.335	0.01	0.871	0.948	0.866	0.699	0.667	0.671			0.571	0.206	0.54	0.693	0.884	0.01	0.817	0.856	0.547	0.01	0.425	0.19												0.113	0.0205	0.0909	0.332	0.106	0.704	0.0473
	0.745	0.809	0.01	0.206	0.723	0.746	0.419	0.435		0.809	0.825	0.491	0.462	0.635	0.778	0.216	0.637			0.456	0.01	0.699	0.671	0.861	0.01	0.335	0.871	0.456	0.041	0.866	0.667												0.0511	0.0125	0.069	0.321	0.0655	0.248	0.113
	0.536	0.687	0.01	0.01	0.781	0.846	0.237	0.487		0.605	0.779	0.769	0.774	0.855	0.948	0.316	0.033			0.746	0.435	0.778	0.637	0.745	0.01	0.809	0.491	0.723	0.419	0.635	0.216												0.125	0.0805	0.226	0.0271	0.171	0.272	0.0942
	0.488	0.775	0.01	0.064	0.557	0.425	0.196	0.01		0.817	0.773	0.235	0.139	0.622	0.577	0.788	0.866			0.846	0.487	0.948	0.033	0.536	0.01	0.605	0.769	0.781	0.237	0.855	0.316												0.623	0.0871	0.157	0.713	0.0301	0.386	0.148
	0.658	0.728	0.01	0.01	0.736	0.625	0.355	0.822		0.612	0.642	0.755	0.755	0.362	0.345	0.754	0.706			0.425	0.01	0.577	0.866	0.488	0.01	0.817	0.235	0.557	0.196	0.622	0.788												0.0252	0.0982	0.0847	0.53	0.0364	0.256	0.125
	0.699	0.695	0.07	0.01	0.425	0.238	0.229	0.01		0.637	0.6	0.471	0.6	0.405	0.645	0.058	0.848			0.625	0.822	0.345	0.706	0.658	0.01	0.612	0.755	0.736	0.355	0.362	0.754												0.128	0.0172	0.275	0.301	0.152	0.217	0.0765
	0.636	0.815	0.281	0.01	0.534	0.442	0.085	0.01		0.242	0.065	0.722	0.867	0.553	0.845	0.217	0.505			0.238	0.01	0.645	0.848	0.699	0.07	0.637	0.471	0.425	0.229	0.405	0.058												0.133	0.0101	0.0504	0.0457	0.125	0.235	0.138
	0.398	0.452	0.178	0.01	0.573	0.319	0.067	0.01		0.552	0.369	0.747	0.811	0.683	0.837	0.132	0.224			0.442	0.01	0.845	0.505	0.636	0.281	0.242	0.722	0.534	0.085	0.553	0.217												0.131	0.0494	0.0926	0.194	0.317	0.296	0.295
	0.568	0.567	0.081	0.01	0.312	0.494	0.026	0.01		0.251	0.476	0.565	0.606	0.675	0.745	0.328	0.196			0.319	0.01	0.837	0.224	0.398	0.178	0.552	0.747	0.573	0.067	0.683	0.132												0.23	0.036	0.0896	0.191	0.103	0.36	0.488
	0.751	0.918	0.01	0.033	0.645	0.143	0.112	0.053		0.65	0.696	0.665	0.615	0.572	0.627	0.014	0.121			0.494	0.01	0.745	0.196	0.568	0.081	0.251	0.565	0.312	0.026	0.675	0.328												0.0253	0.059	0.117	0.221	0.136	0.0684	0.0899
	0.62	0.589	0.038	0.01	0.608	0.854	0.255	0.01		0.667	0.697	0.471	0.742	0.412	0.399	0.24	0.73			0.143	0.053	0.627	0.121	0.751	0.01	0.65	0.665	0.645	0.112	0.572	0.014												0.074	0.218	0.342	0.0281	0.0367	0.411	0.0256
[truncated: 432 more rows]
[truncated: 43 more columns]

## Sheet: S2 Figure
Fig. S2D	PML-NB localization (% cells)							Fig. 2E	weighted colocalization coefficient (@ PML)
[truncated: 207 more rows]

[truncated: 4 more sheets: S7 Figure, S11 Figure, S12 Figure, S13 Figure]
